# Supplementary material for: Achieving near-theoretical strength and high elasticity in micrometer scale TiB2 ceramics
Source: Nat Commun. 2026 Jul 1;17:5672. doi: 10.1038/s41467-026-74750-1 (PMC13323769; doi:10.1038/s41467-026-74750-1)
Supplement: Supplementary file 12 — Source Data [file 41467_2026_74750_MOESM12_ESM.xlsx]

## Sheet: Figure 2e
Figure 2e
	Exp.								Sim.
Note	B-1		B-2		B-3		B-4		B-1		B-2		B-3		B-4
Name	Displacement	Load	Displacement	Load	Displacement	Load	Displacement	Load	Displacement	Load	Displacement	Load	Displacement	Load	Displacement	Load
Unit	μm	μN	μm	μN	μm	μN	μm	μN	μm	μN	μm	μN	μm	μN	μm	μN
	0	-0.09319	0	-0.06899	0	-0.04424	0	-0.00967	0	0	0	0	0	0	0	0
	0.00049	0.01121	0.0005	0.04585	0.00076	0.23093	0.00075	0.25187	0.05	37.0723	0.05	17.555	0.05	15.811	0.05	7.27636
	0.001	0.53575	0.001	0.31665	0.00149	0.74102	0.00151	0.38791	0.1	73.0911	0.1	39.4887	0.1	31.2453	0.1	13.3685
	0.0015	0.46698	0.0015	0.54208	0.00225	0.68511	0.00226	0.09918	0.15	113.474	0.15	61.4957	0.15	47.8569	0.15	19.4065
	0.00201	0.65061	0.002	0.87838	0.003	1.0258	0.00301	0.10024	0.2	153.662	0.2	84.239	0.2	63.356	0.2	25.3929
	0.00248	0.85543	0.0025	1.07353	0.00375	0.93947	0.00376	0.72888	0.25	194.056	0.25	107.119	0.25	79.6266	0.25	31.3298
	0.00301	1.0781	0.003	1.05566	0.0045	0.97119	0.00451	0.42816	0.3	234.409	0.3	129.973	0.3	96.0419	0.3	37.2195
	0.0035	1.41311	0.0035	1.59595	0.00524	1.39783	0.00526	0.62846	0.35	275.33	0.35	152.722	0.35	112.561	0.35	43.064
	0.00399	1.70823	0.004	1.55856	0.00599	1.70699	0.00601	0.45642	0.4	315.662	0.4	175.565	0.4	128.993	0.4	48.8652
	0.00449	2.24142	0.0045	1.60128	0.00675	2.20636	0.00676	0.54858	0.45	355.385	0.45	198.299	0.45	144.799	0.45	54.6245
	0.005	2.42601	0.005	1.48064	0.0075	1.60842	0.0075	0.97712	0.5	394.615	0.5	220.952	0.5	160.673	0.5	60.3431
	0.00549	2.93541	0.0055	1.79894	0.00826	2.37198	0.00825	0.69533	0.55	434.178	0.55	243.552	0.55	176.607	0.55	66.0213
	0.006	3.03802	0.006	1.93478	0.009	2.51775	0.00901	0.94188	0.6	473.366	0.6	266.008	0.6	192.607	0.6	71.6583
	0.0065	3.46236	0.0065	2.29333	0.00975	2.70429	0.00976	1.32088	0.65	513.233	0.65	288.291	0.65	208.596	0.65	77.3915
	0.00701	3.70769	0.00701	2.11502	0.0105	3.1078	0.01051	1.30347	0.7	553.343	0.7	310.69	0.7	224.621	0.7	82.7207
	0.0075	3.58052	0.0075	2.35257	0.01126	2.9325	0.01126	1.25878	0.75	591.977	0.75	333.33	0.75	240.713	0.75	88.2656
	0.008	3.7919	0.00801	2.8102	0.012	3.40986	0.01201	1.60891	0.8	630.115	0.8	356.587	0.8	256.972	0.8	93.9178
	0.0085	4.73031	0.00849	2.59834	0.01275	3.41203	0.01276	2.18953	0.85	667.593	0.85	379.12	0.85	273.562	0.85	99.6169
	0.00901	4.83932	0.009	2.72903	0.0135	4.11395	0.01351	1.81938	0.9	704.472	0.9	401.318	0.9	290.683	0.9	105.33
	0.0095	4.74458	0.00951	2.90909	0.01425	3.75033	0.01426	1.88182	0.95	740.596	0.95	423.288	0.95	309.004	0.95	111.032
	0.01	5.57665	0.01	3.21404	0.015	4.15858	0.01501	2.09513	0.98503	778.007	1	445.014	1	330.03	1	117.065
	0.0105	5.89902	0.0105	3.51912	0.01575	4.45753	0.01576	1.95149			1.05	466.461	1.05	358.361	1.05	126.943
	0.01101	6.02922	0.01099	3.42774	0.0165	4.66632	0.0165	2.06406			1.1	487.644	1.1	404.785	1.1	147.476
	0.01148	6.60635	0.01151	3.46479	0.01726	4.857	0.01726	2.05846			1.15	508.553	1.15	459.566	1.15	164.81
	0.012	6.44337	0.012	3.92933	0.018	5.25024	0.01801	2.82609			1.2	529.341	1.2	518.106	1.2	174.098
	0.01251	7.20783	0.01251	4.07336	0.01875	5.32694	0.01876	2.73947			1.25	550.318	1.25	565.275	1.25	183.525
	0.013	7.06191	0.01301	4.13246	0.01951	5.24216	0.01951	2.28119			1.3	569.284	1.3	605.462	1.3	192.129
	0.0135	7.39157	0.0135	4.35799	0.02025	5.81652	0.02026	2.79282			1.35	587.814	1.35	641.329	1.35	201.127
	0.01399	8.04967	0.01401	4.51571	0.021	5.99438	0.02101	2.53498			1.36009	588.09	1.4	675.543	1.4	209.948
	0.01451	8.49792	0.0145	4.26962	0.02175	6.3533	0.02176	2.55294					1.45	710.013	1.45	218.473
	0.015	8.23831	0.01501	4.52811	0.0225	6.27464	0.0225	2.75499					1.5	746.482	1.5	227.098
	0.01551	8.95766	0.0155	4.93585	0.02325	6.82251	0.02326	3.0319					1.505	749.67	1.55	236.282
	0.016	9.11345	0.01601	5.19094	0.02401	6.86128	0.02401	2.98762							1.6	244.136
	0.0165	9.68224	0.01651	5.3332	0.02475	7.57608	0.02476	3.16367							1.65	250.521
	0.017	9.92826	0.01701	5.21046	0.0255	7.73825	0.02551	3.2269							1.7	245.074
	0.01751	9.97767	0.0175	5.26757	0.02625	7.84668	0.02626	3.05556							1.705	241.52
	0.018	10.7543	0.01801	5.56396	0.027	8.24255	0.02701	3.63
	0.01851	10.8988	0.0185	5.6175	0.02776	8.30274	0.02776	3.93769
	0.01901	11.1181	0.01901	5.83496	0.0285	8.86575	0.02851	3.77614
	0.0195	11.2456	0.01951	6.07463	0.02926	8.87124	0.02927	3.82018
	0.02	12.1011	0.02	5.86541	0.03	9.01396	0.03002	4.0387
	0.02051	12.4108	0.02051	6.61982	0.03075	9.3234	0.03076	4.22462
	0.02101	12.5829	0.021	6.60526	0.03151	9.49454	0.03152	4.32896
	0.02151	12.9287	0.02151	6.846	0.03226	10.1431	0.03226	4.14063
	0.022	13.472	0.02201	6.89792	0.03301	10.2818	0.03301	4.25212
	0.02251	13.5243	0.02251	7.02854	0.03376	10.3264	0.03377	4.31877
	0.023	13.7811	0.023	7.12575	0.03451	10.8917	0.03451	4.60136
	0.0235	14.0084	0.0235	7.27879	0.03526	11.2056	0.03526	4.94957
	0.024	14.4789	0.02401	7.33562	0.03601	11.2715	0.03601	4.89118
	0.0245	15.1232	0.0245	7.85112	0.03676	11.8938	0.03677	4.7683
	0.02501	15.381	0.02501	7.56158	0.03751	11.7845	0.03752	5.05643
	0.02551	15.7188	0.02551	8.16382	0.03826	12.0896	0.03827	4.66785
	0.026	15.8	0.026	8.35738	0.03901	12.3227	0.03901	5.41772
	0.0265	16.0598	0.02651	8.37104	0.03975	12.6895	0.03977	5.30477
	0.02701	16.4926	0.027	8.57926	0.04051	13.0213	0.04052	5.38973
	0.02751	17.0754	0.02751	8.86017	0.04126	13.6516	0.04127	5.89336
	0.02801	17.1884	0.02801	9.09023	0.04201	13.6617	0.04201	5.79291
	0.02849	17.4664	0.0285	9.21346	0.04276	13.6795	0.04277	5.72267
	0.02901	17.8094	0.02901	9.20392	0.0435	14.1926	0.04352	5.59901
	0.0295	18.1793	0.02951	9.27692	0.04427	14.555	0.04426	5.95948
	0.03001	18.6473	0.03001	9.64233	0.04501	14.9415	0.04501	5.81842
	0.03051	18.8569	0.03051	9.41603	0.04576	14.9707	0.04576	6.43293
	0.03101	19.2578	0.03101	9.68779	0.04651	15.5084	0.04652	6.0112
	0.0315	19.7153	0.03151	9.88086	0.04726	15.3476	0.04727	6.45664
	0.03201	19.6752	0.03201	10.2723	0.04801	15.9067	0.04802	6.67929
	0.0325	20.5767	0.03251	10.0708	0.04876	16.2597	0.04877	6.62737
	0.03301	20.9333	0.033	10.7015	0.04952	16.392	0.04951	6.48942
	0.03351	21.1177	0.03351	10.2348	0.05026	16.79	0.05027	6.98292
	0.03401	21.4535	0.034	10.6992	0.05101	16.9118	0.05102	6.97588
	0.03451	21.7495	0.03451	11.1095	0.05176	17.262	0.05176	7.00064
	0.035	22.2915	0.03501	11.1074	0.05251	17.2835	0.05253	6.94997
	0.03551	22.4692	0.03551	11.1464	0.05326	17.7298	0.05326	7.12146
	0.03601	22.9105	0.03602	11.5334	0.05401	17.9422	0.05402	7.65712
	0.03651	23.2467	0.0365	11.5506	0.05476	18.3051	0.05477	7.40019
	0.03701	23.3094	0.03701	11.7759	0.05551	18.7434	0.05552	7.68297
	0.03751	24.2796	0.03751	11.9142	0.05626	18.7376	0.05627	7.59687
	0.03801	24.1353	0.03801	12.3426	0.05701	19.0053	0.05702	7.8972
	0.0385	24.524	0.03851	12.1085	0.05777	19.4483	0.05777	7.98198
	0.03901	25.1214	0.03901	12.3082	0.05851	19.5334	0.05853	8.11501
	0.03951	25.4205	0.03952	12.9077	0.05926	19.9904	0.05927	7.97583
	0.04001	25.6402	0.04001	12.7011	0.06002	20.1539	0.06002	8.26001
	0.04051	25.8688	0.04052	12.8244	0.06076	20.6648	0.06077	8.76024
	0.04101	26.3331	0.04101	13.1407	0.06151	20.906	0.06152	8.6992
	0.0415	26.4381	0.04151	13.3614	0.06227	21.0372	0.06228	8.10293
	0.04201	27.2196	0.04202	13.3699	0.06301	21.4662	0.06302	8.58936
	0.04251	27.394	0.04251	13.3266	0.06376	22.0298	0.06377	8.5674
	0.043	27.8352	0.04302	13.7501	0.06452	22.1337	0.06452	8.83455
	0.04351	28.4334	0.04352	13.9193	0.06526	22.355	0.06527	9.08246
	0.04401	28.4164	0.04401	14.0115	0.06601	22.4491	0.06602	8.9687
	0.04451	28.7309	0.04451	14.407	0.06676	23.1345	0.06678	9.01565
	0.04501	29.2721	0.04501	14.4889	0.06752	23.3168	0.06752	9.40936
	0.0455	29.4288	0.04551	14.4843	0.06826	23.3621	0.06827	9.41993
	0.04601	29.8773	0.04601	14.8948	0.06902	23.8827	0.06903	9.64462
	0.04651	30.1624	0.04651	15.0178	0.06977	23.9951	0.06977	9.52111
	0.04701	30.7649	0.04701	14.7758	0.07051	24.246	0.07052	9.89468
	0.04751	30.9898	0.04752	14.8512	0.07127	24.6766	0.07127	9.93272
	0.04801	31.7321	0.04801	15.0151	0.07202	24.8761	0.07203	9.8811
	0.04851	32.1861	0.04851	15.496	0.07277	25.2076	0.07278	10.0456
	0.049	31.8908	0.04902	15.4011	0.07351	25.353	0.07352	10.2576
	0.04952	32.8308	0.04951	15.5567	0.07427	25.8944	0.07427	10.3552
	0.05001	32.8522	0.05002	15.9665	0.07502	26.0793	0.07503	10.5493
	0.05051	33.2752	0.05051	16.1444	0.07577	26.2475	0.07577	10.224
	0.05101	33.7352	0.05101	16.716	0.07652	26.5581	0.07652	10.588
	0.05151	33.7475	0.05151	16.4107	0.07727	26.9242	0.07727	10.8418
	0.05201	34.0573	0.05202	16.7441	0.07801	26.8812	0.07803	10.9628
	0.05252	34.9865	0.05251	16.7956	0.07877	27.7595	0.07878	10.9004
	0.05301	35.2043	0.05301	16.725	0.07952	27.5322	0.07953	11.0375
	0.05352	35.3452	0.05352	17.1005	0.08027	27.6656	0.08027	10.9353
	0.05401	36.0922	0.05401	17.0926	0.08102	28.0285	0.08103	11.4954
	0.05451	36.3811	0.05451	17.417	0.08177	28.4394	0.08177	11.1478
	0.05501	36.4973	0.05501	17.0711	0.08253	28.6346	0.08253	11.4683
	0.05551	36.6727	0.05552	17.5979	0.08327	28.9606	0.08327	11.7531
	0.05602	37.4281	0.05601	18.0522	0.08402	29.5468	0.08403	11.8977
	0.05651	37.6225	0.05651	18.1025	0.08477	29.663	0.08478	11.6365
	0.05701	38.0296	0.05702	18.2639	0.08552	29.5285	0.08553	11.317
	0.05751	38.4687	0.05752	18.325	0.08627	29.7553	0.08627	12.0163
	0.05802	38.8868	0.05802	18.5077	0.08702	30.374	0.08702	11.788
	0.05852	39.4975	0.05851	18.5318	0.08777	30.2353	0.08778	11.8842
	0.05901	39.3215	0.05902	19.0087	0.08852	30.7768	0.08853	12.2706
	0.05952	39.858	0.05951	18.8072	0.08926	30.8124	0.08928	12.0034
	0.06001	40.4769	0.06002	19.3403	0.09002	31.2777	0.09003	12.096
	0.06052	40.6571	0.06051	19.6897	0.09077	31.6744	0.09077	12.4043
	0.06101	41.0891	0.06102	19.78	0.09152	31.7187	0.09153	12.744
	0.06151	41.3494	0.06152	19.6868	0.09227	32.1387	0.09228	12.7217
	0.06202	41.8545	0.06202	20.2354	0.09302	32.5098	0.09304	12.7674
	0.06251	42.4375	0.06252	20.0636	0.09377	32.9902	0.09378	12.6495
	0.06302	42.407	0.06302	20.0871	0.09452	32.9078	0.09452	12.8182
	0.06352	42.7994	0.06352	20.3087	0.09527	33.3817	0.09528	13.1908
	0.06401	43.5585	0.06403	20.4747	0.09603	33.4278	0.09603	13.2505
	0.06452	43.5682	0.06451	20.5719	0.09676	33.6151	0.09678	13.2217
	0.06501	44.116	0.06502	20.9047	0.09753	34.3317	0.09752	13.3527
	0.06552	44.0259	0.06553	21.314	0.09828	34.4697	0.09828	13.5068
	0.06601	44.3738	0.06602	20.8392	0.09902	34.7315	0.09903	13.4842
	0.06651	45.359	0.06651	21.5785	0.09977	35.0751	0.09979	13.5933
	0.06702	45.5266	0.06703	21.4641	0.10052	35.2013	0.10053	13.8554
	0.06751	46.15	0.06752	21.4737	0.10127	35.3001	0.10128	13.8053
	0.06801	46.1387	0.06802	21.8478	0.10202	35.9732	0.10203	13.9974
	0.06851	46.4976	0.06852	21.9709	0.10277	35.8775	0.10278	13.8859
	0.06902	47.0142	0.06901	22.204	0.10353	36.3256	0.10353	14.1547
	0.06952	47.6963	0.06953	21.9541	0.10427	36.9444	0.10428	14.2493
	0.07002	48.0756	0.07002	22.4425	0.10502	37.0642	0.10503	14.3468
	0.07052	48.0119	0.07052	22.4591	0.10578	37.1758	0.10579	14.2004
	0.07102	48.7334	0.07101	22.9394	0.10652	37.5057	0.10653	14.8083
	0.07152	48.9087	0.07152	22.6321	0.10727	37.6627	0.10728	14.5194
	0.07202	49.1663	0.07201	23.1913	0.10803	37.8635	0.10803	14.7742
	0.07252	49.5195	0.07252	23.2561	0.10877	38.2231	0.10878	14.8409
	0.07302	50.0148	0.07302	23.4993	0.10952	38.3463	0.10953	15.0103
	0.07352	50.549	0.07352	23.2723	0.11027	38.7347	0.11028	15.4758
	0.07401	50.6681	0.07402	23.6261	0.11102	39.1046	0.11104	14.9422
	0.07452	51.108	0.07453	23.7766	0.11177	39.3088	0.11178	15.214
	0.07502	51.3673	0.07502	23.9488	0.11253	39.6564	0.11253	15.0421
	0.07551	51.451	0.07552	24.2229	0.11327	40.0284	0.11328	15.5598
	0.07602	52.2071	0.07602	24.1421	0.11403	40.0654	0.11403	15.585
	0.07651	51.9914	0.07653	24.4888	0.11478	40.4429	0.11478	15.7436
	0.07702	53.0157	0.07702	24.5998	0.11552	40.788	0.11553	16.3122
	0.07752	53.1914	0.07752	24.4793	0.11627	40.762	0.11628	15.941
	0.07802	53.8154	0.07803	24.8317	0.11703	41.1088	0.11703	16.1787
	0.07852	54.1766	0.07852	25.2542	0.11778	41.4949	0.11779	16.674
	0.07902	54.7558	0.07902	25.4177	0.11852	41.9926	0.11853	16.2156
	0.07952	54.7869	0.07952	25.6068	0.11928	41.8944	0.11929	16.8211
	0.08001	55.3375	0.08003	25.4645	0.12003	42.2056	0.12003	16.6732
	0.08052	55.4226	0.08053	25.7782	0.12078	42.2575	0.12078	16.9423
	0.08102	56.2768	0.08102	25.8093	0.12153	42.4234	0.12154	16.8157
	0.08152	56.4619	0.08152	26.3966	0.12227	42.9694	0.12229	16.7066
	0.08202	56.8829	0.08202	26.2712	0.12303	43.5812	0.12304	16.8504
	0.08252	56.8321	0.08252	26.4691	0.12378	43.6689	0.12378	16.8888
	0.08301	57.548	0.08303	27.0341	0.12453	44.0388	0.12453	17.0596
	0.08352	58.0256	0.08352	27.1913	0.12528	44.1171	0.12529	17.4297
	0.08403	58.3502	0.08402	26.9752	0.12603	44.5065	0.12603	17.3934
	0.08452	58.2114	0.08453	27.3326	0.12678	44.8515	0.12679	17.5729
	0.08502	58.8642	0.08502	27.2535	0.12753	45.163	0.12754	17.3632
	0.08553	59.3741	0.08552	27.2718	0.12828	45.3022	0.12829	17.1101
	0.08602	59.678	0.08601	27.4901	0.12903	45.8194	0.12904	17.3332
	0.08652	59.7874	0.08652	27.5422	0.12978	46.0064	0.12979	17.3322
	0.08702	60.4583	0.08702	28.1542	0.13053	45.9934	0.13054	18.0351
	0.08752	60.6951	0.08752	28.1551	0.13128	46.1645	0.13129	17.8612
	0.08802	61.3817	0.08803	28.7088	0.13203	46.7109	0.13203	18.4714
	0.08852	61.8121	0.08853	28.3951	0.13278	46.9348	0.13279	18.3392
	0.08902	61.8947	0.08903	28.5709	0.13353	47.2673	0.13354	18.468
	0.08953	62.0375	0.08953	28.7053	0.13428	47.871	0.13429	17.9571
	0.09002	62.4002	0.09003	28.873	0.13503	47.7197	0.13504	18.5933
	0.09051	62.8556	0.09052	29.1516	0.13578	48.2302	0.13579	18.4388
	0.09102	63.1624	0.09102	29.3418	0.13653	48.3072	0.13654	18.5498
	0.09153	63.207	0.09153	29.2573	0.13729	48.6454	0.13729	18.9
	0.09202	63.9712	0.09203	29.1748	0.13804	48.6658	0.13804	19.0309
	0.09252	64.3389	0.09252	29.7616	0.13878	48.8423	0.13879	19.1109
	0.09302	64.7778	0.09302	29.8696	0.13953	49.2537	0.13954	19.4415
	0.09352	65.262	0.09353	30.2523	0.14029	49.2783	0.14029	19.3898
	0.09403	65.2342	0.09403	30.3065	0.14103	49.8788	0.14104	19.5399
	0.09452	66.0081	0.09453	30.5763	0.14179	50.1952	0.1418	19.3813
	0.09502	66.3655	0.09502	30.5628	0.14254	50.0948	0.14254	19.594
	0.09553	66.8417	0.09553	30.8391	0.14328	50.3869	0.14329	20.0577
	0.09603	67.0677	0.09602	30.7242	0.14403	50.5612	0.14405	19.3959
	0.09652	67.0412	0.09653	30.8607	0.14478	51.1328	0.14479	19.8399
	0.09703	67.8274	0.09703	31.36	0.14554	51.5864	0.14554	19.8504
	0.09752	68.4359	0.09752	31.2369	0.14629	51.5336	0.14629	20.1211
	0.09803	68.7263	0.09803	31.4227	0.14704	52.2759	0.14704	20.2064
	0.09853	69.1228	0.09853	32.1696	0.14779	52.1308	0.1478	20.3421
	0.09902	69.5306	0.09902	31.887	0.14853	52.5244	0.14854	20.4351
	0.09952	69.4948	0.09952	32.5125	0.14928	53.0622	0.14929	20.4707
	0.10003	70.1115	0.10002	32.4188	0.15003	52.9951	0.15004	20.49
	0.10052	70.4746	0.10053	32.6474	0.15078	53.3436	0.1508	20.4781
	0.10102	70.9575	0.10102	32.9359	0.15153	53.3329	0.15154	21.0179
	0.10152	71.5433	0.10152	32.7383	0.15229	53.6994	0.1523	21.307
	0.10202	71.9172	0.10203	33.19	0.15304	54.1415	0.15304	20.9038
	0.10253	71.924	0.10253	33.6112	0.15379	54.3076	0.15379	21.1619
	0.10302	72.1267	0.10303	33.623	0.15453	54.5327	0.15455	20.71
	0.10352	72.9497	0.10353	33.7396	0.15528	54.6347	0.15529	20.9504
	0.10402	72.8221	0.10403	33.8277	0.15604	55.2403	0.15604	21.4288
	0.10452	73.4596	0.10452	34.3071	0.15678	55.512	0.15679	21.3442
	0.10503	73.9397	0.10503	34.1448	0.15754	55.5768	0.15755	21.5825
	0.10553	74.0693	0.10552	34.4367	0.15828	55.9217	0.1583	21.4241
	0.10603	74.4905	0.10603	34.7444	0.15904	56.0135	0.15904	21.7123
	0.10652	74.7165	0.10653	35.1938	0.15979	56.8846	0.1598	22.3046
	0.10703	75.0246	0.10703	35.44	0.16055	56.7798	0.16054	21.9794
	0.10752	75.8076	0.10752	35.0809	0.16129	57.0842	0.16129	21.8933
	0.10803	75.7763	0.10804	35.9249	0.16203	57.2764	0.16204	22.3389
	0.10853	76.5057	0.10853	35.8965	0.16279	57.7076	0.1628	22.498
	0.10902	76.5122	0.10903	35.9281	0.16354	57.9092	0.16354	22.1723
	0.10953	77.1356	0.10953	35.9345	0.16429	58.0495	0.16429	22.0886
	0.11002	77.3826	0.11003	36.2735	0.16504	58.0932	0.16504	22.4501
	0.11053	77.7548	0.11053	36.5613	0.16579	58.4325	0.1658	22.685
	0.11102	78.2321	0.11103	36.6103	0.16654	58.9301	0.16655	22.9595
	0.11154	78.7529	0.11153	36.7231	0.16729	58.9743	0.1673	22.7911
	0.11202	79.1033	0.11203	37.0124	0.16804	59.5531	0.16805	23.0527
	0.11252	79.5445	0.11253	37.4409	0.16878	59.7861	0.1688	23.086
	0.11303	80.0938	0.11302	37.2054	0.16954	59.7338	0.16954	23.1581
	0.11352	80.3902	0.11353	37.6154	0.17029	60.1011	0.1703	23.4015
	0.11403	80.3405	0.11403	38.069	0.17104	59.8202	0.17105	23.502
	0.11452	80.8704	0.11453	37.849	0.17179	60.3304	0.1718	23.5175
	0.11503	81.3196	0.11502	38.5482	0.17254	60.7077	0.17255	23.5239
	0.11552	81.7732	0.11553	38.605	0.1733	60.8134	0.17329	23.7034
	0.11603	82.0892	0.11603	38.7913	0.17404	61.2576	0.17405	24.0379
	0.11653	82.5284	0.11653	39.0299	0.17479	61.5972	0.1748	24.2901
	0.11703	82.7792	0.11703	39.2452	0.17555	61.6849	0.17554	24.0925
	0.11752	82.8805	0.11752	39.6038	0.17629	62.099	0.1763	24.4856
	0.11803	83.345	0.11803	39.4955	0.17704	62.5703	0.17705	24.4499
	0.11853	83.924	0.11853	39.9575	0.1778	62.4836	0.1778	24.6832
	0.11903	84.1683	0.11903	39.9898	0.17854	63.1204	0.17855	24.8291
	0.11953	84.5938	0.11953	40.1743	0.1793	63.3486	0.17931	24.8374
	0.12003	84.744	0.12003	40.0138	0.18004	63.7685	0.18005	24.5572
	0.12054	85.4647	0.12053	40.5013	0.18079	63.7318	0.1808	24.5006
	0.12102	85.3895	0.12103	40.8643	0.18154	64.1103	0.18155	24.8247
	0.12153	86.0379	0.12153	40.9399	0.18229	64.3466	0.1823	24.8889
	0.12202	86.6144	0.12203	40.9484	0.18304	64.3867	0.18306	25.4832
	0.12253	86.8793	0.12253	41.9119	0.18379	64.5727	0.1838	25.1225
	0.12304	87.3488	0.12303	41.987	0.18454	65.1868	0.18455	25.3583
	0.12352	87.7327	0.12353	42.2322	0.18529	65.5257	0.1853	25.4861
	0.12403	88.0262	0.12403	42.2202	0.18604	65.4987	0.18604	25.3907
	0.12453	88.3101	0.12454	42.7201	0.1868	65.7239	0.1868	25.8292
	0.12503	88.8161	0.12503	42.9057	0.18755	66.1376	0.18755	25.9693
	0.12552	89.2579	0.12554	43.1341	0.1883	66.3571	0.1883	25.7686
	0.12603	89.7948	0.12603	43.4935	0.18905	66.5704	0.18905	25.9984
	0.12653	89.8584	0.12654	43.3937	0.1898	66.9493	0.18981	25.9793
	0.12703	90.4772	0.12704	43.9121	0.19054	67.3585	0.19055	25.9012
	0.12753	90.764	0.12753	44.1765	0.19129	67.3458	0.1913	26.1368
	0.12803	91.0004	0.12803	44.576	0.19204	67.5815	0.19205	26.2347
	0.12854	91.4577	0.12853	44.4661	0.1928	67.9003	0.1928	26.3342
	0.12902	91.5142	0.12904	45.1731	0.19355	67.9181	0.19355	26.4638
	0.12953	92.3766	0.12954	44.7708	0.1943	68.1419	0.19431	26.7066
	0.13003	92.6171	0.13004	45.3682	0.19505	68.7947	0.19505	27.199
	0.13053	93.0446	0.13054	45.4415	0.19579	69.0615	0.1958	27.0627
	0.13103	93.3188	0.13104	45.6413	0.19655	69.0531	0.19655	27.0599
	0.13153	93.7577	0.13154	45.8715	0.19729	69.2735	0.1973	26.944
	0.13204	94.3216	0.13204	46.3834	0.19805	69.5299	0.19806	26.9225
	0.13254	94.1118	0.13254	46.2915	0.1988	69.931	0.19881	26.7648
	0.13303	94.9377	0.13304	46.6701	0.19955	70.0806	0.19956	26.9016
	0.13355	95.1999	0.13354	46.7178	0.2003	70.4603	0.20031	27.1976
	0.13402	95.2895	0.13403	46.919	0.20105	70.7167	0.20105	27.5296
	0.13453	95.8995	0.13454	47.3959	0.2018	70.9632	0.20181	27.5563
	0.13503	96.4985	0.13503	47.7775	0.20254	71.2375	0.20256	27.863
	0.13554	96.8245	0.13554	47.8682	0.2033	71.4354	0.20331	28.0808
	0.13604	96.9586	0.13604	48.4208	0.20405	71.8126	0.20406	27.4069
	0.13653	97.5132	0.13653	48.175	0.2048	72.2767	0.20481	27.7808
	0.13703	97.6015	0.13704	49.025	0.20555	72.0853	0.20555	28.2777
	0.13753	98.1505	0.13754	49.0006	0.2063	72.6476	0.20631	28.3494
	0.13803	98.6029	0.13803	49.4862	0.20706	72.4423	0.20706	28.0097
	0.13853	98.9744	0.13853	49.3164	0.2078	72.737	0.20781	28.129
	0.13904	99.3386	0.13904	49.8799	0.20856	73.3643	0.20856	28.3113
	0.13953	99.3373	0.13953	49.654	0.2093	73.5105	0.20931	28.3322
	0.14004	100.308	0.14005	50.2844	0.21005	73.7623	0.21005	29.06
	0.14053	100.313	0.14054	50.5194	0.2108	73.9633	0.21081	28.7862
	0.14104	100.931	0.14104	50.9272	0.21155	73.9591	0.21156	29.1636
	0.14154	101.018	0.14154	50.6616	0.2123	74.498	0.2123	29.2597
	0.14203	101.512	0.14204	51.5733	0.21306	74.8454	0.21306	29.5583
	0.14254	102.489	0.14254	51.5306	0.21381	74.8007	0.21381	29.4359
	0.14303	102.332	0.14304	51.9541	0.21455	75.3753	0.21456	29.6833
	0.14354	102.95	0.14354	52.4194	0.21531	75.2915	0.21531	29.614
	0.14404	103.33	0.14404	52.4522	0.21605	75.5969	0.21606	29.6556
	0.14453	103.769	0.14454	52.8092	0.2168	76.2895	0.21681	29.5665
	0.14503	103.83	0.14504	52.8344	0.21755	76.4563	0.21756	30.1008
	0.14555	103.975	0.14554	53.1944	0.21831	76.8636	0.21831	29.9214
	0.14603	104.433	0.14605	53.1849	0.21905	76.98	0.21906	30.0682
	0.14654	104.408	0.14653	53.8507	0.2198	77.4244	0.2198	30.5426
	0.14704	105.406	0.14704	53.8283	0.22055	77.5915	0.22056	30.4852
	0.14754	105.762	0.14754	54.1371	0.2213	77.886	0.22131	30.2174
	0.14804	106.111	0.14804	54.6201	0.22205	78.089	0.22206	30.2859
	0.14854	106.148	0.14854	54.6331	0.2228	78.5242	0.22281	30.5263
	0.14904	107.223	0.14903	54.9795	0.22355	78.6371	0.22356	30.52
	0.14953	107.263	0.14954	55.0161	0.2243	78.6618	0.22431	30.5216
	0.15004	107.478	0.15004	55.5256	0.22506	79.0785	0.22506	30.91
	0.15054	108.331	0.15054	55.4027	0.2258	79.4056	0.22581	30.9894
	0.15104	108.343	0.15104	55.8999	0.22655	79.4708	0.22657	31.1154
	0.15154	108.948	0.15154	55.9205	0.22731	80.2958	0.22731	31.1514
	0.15203	109.539	0.15204	56.8906	0.22805	80.0358	0.22806	31.2862
	0.15254	109.165	0.15254	56.8487	0.22881	80.1244	0.22881	31.8278
	0.15304	110.036	0.15304	56.9767	0.22956	80.6054	0.22956	31.3438
	0.15354	110.147	0.15354	57.3097	0.2303	80.4926	0.23032	32.0236
	0.15404	110.95	0.15404	57.5975	0.23105	81.2951	0.23106	31.5767
	0.15453	110.78	0.15454	57.6634	0.2318	81.1591	0.23181	31.0781
	0.15504	111.509	0.15504	58.0627	0.23255	81.4204	0.23257	31.5134
	0.15554	111.888	0.15554	58.1385	0.23332	81.7755	0.23332	31.5803
	0.15604	111.876	0.15605	58.6202	0.23405	81.87	0.23407	31.559
	0.15654	112.534	0.15654	59.2392	0.23481	82.3066	0.23481	31.9957
	0.15703	113.149	0.15704	59.2639	0.23556	82.3125	0.23556	31.916
	0.15753	113.138	0.15754	59.3193	0.2363	82.5752	0.23632	32.2391
	0.15804	114.46	0.15804	59.7415	0.23705	83.3669	0.23706	32.2815
	0.15855	114.143	0.15854	60.1862	0.23781	83.4387	0.23782	32.5582
	0.15904	114.827	0.15905	60.3205	0.23856	83.5918	0.23856	32.8674
	0.15954	115.118	0.15954	60.6784	0.2393	83.7808	0.23932	32.6547
	0.16003	115.248	0.16004	60.6732	0.24006	83.8939	0.24007	32.6533
	0.16055	115.477	0.16054	60.7465	0.24081	83.967	0.24082	33.1334
	0.16103	115.742	0.16104	61.3208	0.24156	84.6863	0.24156	33.012
	0.16155	116.497	0.16154	61.5497	0.24231	85.0077	0.24232	33.262
	0.16204	116.757	0.16204	61.7206	0.24305	85.2777	0.24307	32.463
	0.16254	116.887	0.16255	62.0836	0.24381	85.7573	0.24382	32.7056
	0.16304	117.374	0.16304	62.3346	0.24456	85.7203	0.24457	33.4236
	0.16355	118.058	0.16354	62.1273	0.2453	85.9184	0.24532	33.2561
	0.16404	118.011	0.16404	63.0977	0.24606	86.134	0.24606	33.3732
	0.16454	118.886	0.16454	62.6577	0.24681	86.3137	0.24681	33.2606
	0.16504	119.171	0.16505	63.0124	0.24756	86.5277	0.24757	33.8731
	0.16553	119.715	0.16554	63.1187	0.24831	86.9539	0.24832	33.8463
	0.16604	119.687	0.16605	63.2848	0.24906	87.1347	0.24906	33.383
	0.16654	119.951	0.16654	63.8429	0.2498	87.3419	0.24982	33.453
	0.16704	120.702	0.16704	63.9394	0.25056	87.562	0.25057	33.6915
	0.16754	121.092	0.16754	64.5464	0.25131	87.8427	0.25132	34.0318
	0.16804	121.337	0.16805	64.4794	0.25206	88.2708	0.25207	34.494
	0.16855	121.833	0.16855	64.7064	0.25282	88.3323	0.25282	34.6851
	0.16903	121.936	0.16905	65.2592	0.25356	88.7859	0.25357	34.8016
	0.16955	122.527	0.16954	65.4181	0.25431	88.8694	0.25432	34.8887
	0.17004	122.929	0.17005	65.1905	0.25506	89.2652	0.25507	34.6298
	0.17054	123.45	0.17055	66.0094	0.25581	89.428	0.25581	34.3892
	0.17105	123.649	0.17104	65.8317	0.25656	89.4658	0.25657	34.99
	0.17154	124.126	0.17156	66.4109	0.25731	89.782	0.25732	34.9796
	0.17204	124.501	0.17204	66.3686	0.25806	90.0429	0.25807	35.5729
	0.17255	124.761	0.17255	66.6676	0.25881	90.0987	0.25882	35.1752
	0.17305	124.823	0.17305	67.15	0.25956	90.7893	0.25957	35.8264
	0.17355	125.371	0.17354	67.0457	0.26032	90.7832	0.26032	35.5681
	0.17405	125.924	0.17405	67.6165	0.26106	91.1832	0.26106	35.5414
	0.17453	126.13	0.17455	67.6767	0.26181	91.1366	0.26183	35.8812
	0.17504	126.355	0.17505	67.845	0.26257	91.6177	0.26257	36.0191
	0.17555	126.724	0.17555	68.1584	0.26331	91.7011	0.26332	35.7804
	0.17604	127.394	0.17604	68.3375	0.26407	91.9691	0.26407	35.421
	0.17654	127.378	0.17654	68.2768	0.26481	91.9893	0.26482	35.7119
	0.17704	128.702	0.17704	68.6626	0.26556	92.5007	0.26557	35.6781
	0.17754	128.706	0.17755	68.9719	0.26632	92.7087	0.26632	36.1769
	0.17805	129.035	0.17805	69.6485	0.26706	93.2218	0.26707	36.4229
	0.17854	129.239	0.17854	69.9723	0.26781	93.3594	0.26782	36.7251
	0.17904	129.69	0.17906	69.8372	0.26857	93.7508	0.26857	36.8066
	0.17955	130.048	0.17954	70.1109	0.26931	93.7789	0.26932	37.0209
	0.18004	130.615	0.18006	70.1783	0.27007	93.9496	0.27007	37.1569
	0.18055	131.064	0.18054	70.8281	0.27081	94.2336	0.27082	36.9983
	0.18104	131.327	0.18105	71.0298	0.27156	94.8518	0.27157	37.3453
	0.18154	131.312	0.18155	71.0718	0.27232	94.8423	0.27233	37.2857
	0.18204	131.908	0.18206	71.2547	0.27306	95.1053	0.27307	37.4976
	0.18254	132.041	0.18254	72.039	0.27381	95.6472	0.27382	37.475
	0.18304	132.543	0.18305	71.7584	0.27457	95.6152	0.27458	37.5223
	0.18354	133.261	0.18355	72.0333	0.27531	95.8274	0.27532	37.4637
	0.18405	133.507	0.18405	72.0909	0.27607	96.1907	0.27607	37.7707
	0.18455	133.412	0.18454	72.2788	0.27683	96.2862	0.27683	38.0419
	0.18504	134.236	0.18505	73.0591	0.27757	96.7472	0.27758	37.9386
	0.18554	134.639	0.18555	73.0542	0.27832	96.9082	0.27832	37.6325
	0.18604	135.026	0.18605	73.3395	0.27907	97.2385	0.27908	37.5877
	0.18655	135.273	0.18655	73.4255	0.27981	97.4118	0.27982	37.5916
	0.18704	135.927	0.18706	73.7715	0.28057	97.8313	0.28058	38.1895
	0.18756	135.965	0.18755	74.1408	0.28132	97.8488	0.28133	38.1201
	0.18804	136.597	0.18805	74.4522	0.28207	97.8878	0.28207	38.6092
	0.18856	136.981	0.18855	74.3272	0.28282	98.2738	0.28282	38.7238
	0.18904	137.463	0.18905	74.7799	0.28357	98.8691	0.28358	38.3571
	0.18954	137.434	0.18955	74.8928	0.28432	98.7208	0.28433	38.1635
	0.19005	137.891	0.19006	74.4237	0.28506	99.3435	0.28508	38.5233
	0.19054	138.18	0.19055	75.6724	0.28582	99.3959	0.28583	38.6027
	0.19105	138.714	0.19104	75.4551	0.28658	99.9537	0.28658	38.6094
	0.19155	138.814	0.19155	75.6194	0.28732	100.179	0.28733	38.7009
	0.19205	139.448	0.19205	75.5725	0.28807	100.025	0.28808	39.1577
	0.19255	139.378	0.19254	75.9673	0.28882	100.436	0.28882	39.4322
	0.19304	139.704	0.19305	76.422	0.28957	100.712	0.28958	39.7066
	0.19356	140.684	0.19355	76.1663	0.29032	100.999	0.29033	39.1886
	0.19404	140.863	0.19405	76.7498	0.29107	101.198	0.29107	39.9595
	0.19455	140.86	0.19455	76.8553	0.29182	101.581	0.29184	39.8079
	0.19505	141.686	0.19505	77.1718	0.29257	101.856	0.29258	39.6688
	0.19555	142.131	0.19555	77.2455	0.29332	102.097	0.29333	39.2055
	0.19606	142.268	0.19606	77.6875	0.29407	101.769	0.29408	39.45
	0.19654	142.639	0.19655	78.0392	0.29482	102.353	0.29483	39.6961
	0.19705	143.415	0.19706	78.1524	0.29557	102.574	0.29559	39.8997
	0.19754	143.235	0.19755	78.4341	0.29632	102.95	0.29633	40.3742
	0.19805	143.688	0.19804	78.554	0.29707	103.466	0.29708	40.4673
	0.19856	144.452	0.19856	78.5586	0.29782	103.364	0.29783	40.6865
	0.19904	144.781	0.19906	78.9307	0.29857	103.672	0.29858	40.6543
	0.19956	145.213	0.19955	79.1841	0.29932	103.852	0.29934	41.2521
	0.20005	145.478	0.20005	79.3971	0.30007	104.427	0.30008	40.5174
	0.20056	145.703	0.20055	79.426	0.30082	104.411	0.30083	40.1655
	0.20106	146.384	0.20105	79.9255	0.30157	104.851	0.30158	40.6418
	0.20154	146.822	0.20156	79.9993	0.30232	105.131	0.30233	41.1996
	0.20204	147.389	0.20205	80.2452	0.30307	105.332	0.30308	40.9196
	0.20255	147.464	0.20255	80.356	0.30383	105.834	0.30383	41.4487
	0.20305	147.674	0.20305	80.4273	0.30457	105.768	0.30458	41.2431
	0.20355	148.555	0.20356	80.8298	0.30532	106.224	0.30533	41.5767
	0.20405	148.284	0.20406	81.1943	0.30608	106.327	0.30608	41.8191
	0.20455	148.675	0.20455	81.3706	0.30683	106.281	0.30683	41.3934
	0.20505	149.179	0.20505	81.4813	0.30757	106.783	0.30758	41.6361
	0.20555	149.694	0.20555	81.9044	0.30833	107.226	0.30834	41.6815
	0.20606	149.506	0.20605	82.1091	0.30908	107.313	0.30908	42.0611
	0.20656	150.528	0.20656	82.72	0.30982	107.296	0.30984	42.4007
	0.20705	150.711	0.20705	82.6195	0.31058	107.767	0.31058	42.4611
	0.20756	151.081	0.20755	82.6282	0.31132	107.991	0.31133	41.4582
	0.20805	151.492	0.20805	83.1735	0.31207	108.543	0.31209	41.7156
	0.20855	151.905	0.20856	83.3121	0.31283	108.615	0.31284	42.4792
	0.20906	152.638	0.20905	83.6677	0.31357	108.901	0.31358	42.4821
	0.20955	152.331	0.20956	84.0873	0.31433	109.295	0.31433	42.259
	0.21005	152.973	0.21005	84.2721	0.31508	109.232	0.31508	42.7675
	0.21055	153.68	0.21057	84.0654	0.31583	109.424	0.31583	42.9502
	0.21105	153.916	0.21106	84.6118	0.31657	109.519	0.31658	43.0041
	0.21155	153.976	0.21156	84.7283	0.31732	110.083	0.31733	43.2767
	0.21206	154.853	0.21205	84.9597	0.31808	110.359	0.31809	43.5678
	0.21255	155.14	0.21256	85.3716	0.31882	110.623	0.31884	43.2982
	0.21305	155.875	0.21305	85.6199	0.31958	110.823	0.31959	43.9641
	0.21355	155.931	0.21356	85.5318	0.32033	111.244	0.32033	43.3376
	0.21406	156.142	0.21405	85.6815	0.32107	111.215	0.32108	44.0086
	0.21456	156.379	0.21456	86.1071	0.32183	111.584	0.32183	43.7466
	0.21506	156.809	0.21505	86.0754	0.32257	111.841	0.32259	43.7395
	0.21554	157.085	0.21556	86.75	0.32333	111.631	0.32333	44.3872
	0.21605	157.372	0.21606	86.9386	0.32408	112.277	0.32409	43.7591
	0.21655	157.732	0.21655	86.9981	0.32483	112.476	0.32483	43.4667
	0.21705	158.273	0.21706	86.8594	0.32558	112.561	0.32558	43.9427
	0.21756	158.696	0.21756	87.5707	0.32633	112.941	0.32634	43.8666
	0.21805	159.037	0.21806	88.0212	0.32708	113.161	0.32709	44.3041
	0.21855	159.335	0.21856	87.703	0.32783	113.45	0.32783	44.5392
	0.21906	159.939	0.21906	88.0237	0.32858	113.725	0.32859	44.7411
	0.21956	160.034	0.21954	88.0814	0.32933	114.025	0.32933	44.9195
	0.22006	160.697	0.22006	88.2062	0.33008	114.019	0.33009	45.1647
	0.22057	160.617	0.22055	88.3845	0.33083	114.015	0.33084	45.0121
	0.22105	161.153	0.22106	88.6145	0.33158	114.556	0.33159	45.0522
	0.22155	161.857	0.22156	89.0507	0.33233	114.864	0.33234	45.6833
	0.22206	161.738	0.22206	88.9465	0.33308	115.199	0.33309	45.4421
	0.22256	162.576	0.22256	89.3908	0.33383	115.119	0.33384	45.6734
	0.22305	162.954	0.22305	89.6361	0.33458	115.605	0.33459	45.4785
	0.22355	163.15	0.22357	89.7545	0.33534	115.863	0.33534	46.1668
	0.22406	163.583	0.22405	90.3564	0.33608	115.767	0.33609	45.609
	0.22455	163.862	0.22456	90.2852	0.33683	116.419	0.33684	45.6346
	0.22505	164.389	0.22506	90.6247	0.33758	116.519	0.33759	45.8379
	0.22555	164.78	0.22556	90.8427	0.33833	116.741	0.33834	45.6134
	0.22606	165.242	0.22605	91.3042	0.33908	116.695	0.33909	45.9435
	0.22655	165.158	0.22656	91.5183	0.33983	117.098	0.33984	45.9282
	0.22706	165.882	0.22706	91.8024	0.34058	117.533	0.3406	46.5128
	0.22755	166.5	0.22756	91.8699	0.34133	117.821	0.34134	46.7638
	0.22806	166.757	0.22806	91.8026	0.34208	118.085	0.34209	46.635
	0.22856	167.184	0.22857	92.2723	0.34283	117.959	0.34284	46.5496
	0.22906	167.606	0.22906	92.8149	0.34358	118.532	0.34359	47.0302
	0.22956	167.903	0.22956	92.7311	0.34433	118.743	0.34435	47.0191
	0.23006	168.009	0.23005	92.7875	0.34509	118.994	0.34509	47.0906
	0.23055	168.379	0.23056	93.1237	0.34583	119.215	0.34583	47.1064
	0.23105	169.06	0.23106	93.5253	0.34658	119.441	0.34659	47.0327
	0.23156	169.746	0.23156	93.5318	0.34734	119.693	0.34735	46.9796
	0.23206	169.641	0.23206	94.0774	0.34808	120.017	0.3481	47.6086
	0.23256	170.145	0.23256	94.1414	0.34883	120.407	0.34884	47.7694
	0.23306	170.391	0.23306	94.3539	0.34959	120.41	0.34959	47.6748
	0.23356	170.903	0.23357	94.5549	0.35034	120.633	0.35034	47.9198
	0.23406	171.139	0.23406	94.1928	0.35108	121.015	0.35109	47.9226
	0.23455	171.731	0.23456	94.68	0.35184	121.141	0.35185	47.9196
	0.23506	171.906	0.23506	94.9085	0.35259	121.503	0.3526	48.0995
	0.23556	172.227	0.23556	95.5735	0.35334	121.758	0.35335	48.4155
	0.23605	173.02	0.23606	96.208	0.35408	121.934	0.35409	48.2646
	0.23655	173.251	0.23656	95.8064	0.35484	121.951	0.35485	48.507
	0.23706	173.922	0.23707	96.3252	0.35559	122.381	0.35559	48.6831
	0.23756	174.313	0.23757	96.2007	0.35633	122.944	0.35634	47.6919
	0.23806	174.222	0.23807	96.4888	0.35709	122.682	0.35709	48.0307
	0.23856	175.355	0.23856	96.7167	0.35784	123.015	0.35784	48.1381
	0.23906	175.522	0.23906	97.24	0.35859	123.409	0.3586	48.3163
	0.23957	175.527	0.23956	97.0416	0.35934	123.533	0.35934	48.8177
	0.24006	175.828	0.24006	97.2343	0.36008	123.695	0.3601	48.8589
	0.24056	176.697	0.24056	97.4621	0.36084	124.071	0.36085	48.9527
	0.24106	176.621	0.24106	97.9356	0.36158	124.446	0.36159	48.9534
	0.24156	177.26	0.24156	98.4099	0.36233	124.624	0.36235	49.2195
	0.24206	177.33	0.24207	98.3222	0.36309	124.566	0.3631	49.4312
	0.24255	177.883	0.24257	98.1783	0.36383	125.271	0.36384	49.6376
	0.24307	178.169	0.24306	98.6416	0.36459	125.167	0.3646	49.5827
	0.24356	178.609	0.24356	99.2204	0.36534	125.643	0.36535	48.7261
	0.24406	178.825	0.24406	99.1503	0.36609	125.613	0.3661	49.2263
	0.24456	179.612	0.24456	99.9366	0.36684	125.969	0.36685	49.5093
	0.24506	179.778	0.24506	100.006	0.36758	126.335	0.36759	49.6896
	0.24556	180.232	0.24556	100.456	0.36834	126.214	0.36835	49.9655
	0.24606	180.453	0.24606	99.9219	0.36909	126.489	0.3691	49.8617
	0.24656	180.972	0.24656	100.565	0.36984	126.662	0.36985	50.3858
	0.24706	181.406	0.24706	100.612	0.37059	127.395	0.37059	50.126
	0.24755	181.874	0.24756	101.179	0.37134	127.367	0.37134	50.5568
	0.24806	182.171	0.24806	101.084	0.37209	128.003	0.37209	50.926
	0.24856	182.508	0.24857	101.507	0.37284	128.108	0.37285	50.8314
	0.24907	182.725	0.24907	101.282	0.37359	127.95	0.3736	51.1179
	0.24956	183.399	0.24957	101.836	0.37434	128.751	0.37435	50.8884
	0.25006	183.683	0.25004	102.068	0.37509	128.448	0.3751	50.7753
	0.25056	184.06	0.25057	101.897	0.37584	128.827	0.37585	50.7832
	0.25105	184.476	0.25106	102.815	0.37659	129.163	0.3766	50.9381
	0.25157	184.757	0.25156	102.623	0.37734	129.775	0.37735	50.7457
	0.25206	185.42	0.25206	103.433	0.37809	129.796	0.37809	51.4461
	0.25256	185.482	0.25256	103.321	0.37885	130.301	0.37885	51.5069
	0.25306	186.142	0.25306	103.551	0.37959	130.099	0.3796	51.8371
	0.25356	186.521	0.25357	103.485	0.38034	130.406	0.38035	51.2106
	0.25406	187.104	0.25406	104.037	0.38109	130.549	0.3811	51.0005
	0.25456	187.339	0.25457	104.139	0.38184	130.859	0.38185	51.0875
	0.25507	187.679	0.25507	104.223	0.38259	130.811	0.3826	51.1986
	0.25556	188.428	0.25556	104.623	0.38335	130.993	0.38335	51.5781
	0.25607	188.502	0.25607	104.665	0.38409	131.873	0.3841	51.6124
	0.25657	188.686	0.25657	105.057	0.38484	131.98	0.38485	51.8417
	0.25707	189.49	0.25707	105.398	0.38559	132.009	0.38559	52.1305
	0.25757	189.425	0.25756	105.542	0.38634	131.951	0.38635	52.0988
	0.25807	189.572	0.25807	105.467	0.3871	132.732	0.38711	51.8897
	0.25856	190.254	0.25857	105.836	0.38784	132.609	0.38786	52.4997
	0.25906	190.835	0.25906	105.987	0.3886	133.115	0.3886	52.7332
	0.25957	191.215	0.25958	105.999	0.38934	133.223	0.38935	52.4975
	0.26007	191.631	0.26007	106.801	0.39009	133.424	0.3901	52.8062
	0.26056	191.925	0.26057	107.2	0.39085	134.184	0.39085	53.3804
	0.26107	191.998	0.26107	106.946	0.39159	134.255	0.3916	53.3915
	0.26156	192.782	0.26157	107.041	0.39234	134.331	0.39235	53.5936
	0.26207	192.962	0.26206	107.483	0.3931	134.572	0.39311	53.5943
	0.26257	192.981	0.26257	107.293	0.39385	134.758	0.39386	53.1285
	0.26306	193.646	0.26307	107.688	0.39459	135.032	0.39461	53.6176
	0.26357	194.093	0.26357	107.765	0.39535	135.382	0.39535	53.8355
	0.26406	194.723	0.26407	108.343	0.39609	135.797	0.3961	53.7597
	0.26456	194.961	0.26456	108.108	0.39685	135.752	0.39685	54.1191
	0.26507	195.549	0.26507	108.769	0.39759	136.107	0.39761	53.8178
	0.26557	195.513	0.26556	108.56	0.39834	136.448	0.39836	53.94
	0.26606	195.896	0.26606	109.125	0.3991	136.168	0.39911	54.1185
	0.26657	196.835	0.26657	109.156	0.39985	136.91	0.39985	54.2455
	0.26706	197.022	0.26707	109.33	0.4006	136.965	0.40061	54.4547
	0.26756	197.321	0.26757	109.866	0.40135	137.018	0.40136	54.6978
	0.26807	197.881	0.26807	110.034	0.40209	137.416	0.40211	54.3196
	0.26856	198.375	0.26857	110.397	0.40285	137.617	0.40285	54.4865
	0.26907	198.731	0.26907	110.612	0.40359	137.756	0.4036	55.1616
	0.26957	198.993	0.26956	110.738	0.40435	138.386	0.40436	54.862
	0.27007	199.393	0.27007	111.331	0.40509	138.122	0.4051	55.1871
	0.27057	199.873	0.27056	111.252	0.40585	138.683	0.40586	55.1424
	0.27107	200.428	0.27107	112.138	0.40659	138.969	0.4066	55.0254
	0.27156	200.545	0.27157	111.931	0.40735	139.029	0.40735	54.5826
	0.27207	200.656	0.27207	112.14	0.4081	139.293	0.40811	54.5331
	0.27256	201.516	0.27257	111.904	0.40885	139.448	0.40886	54.5921
	0.27306	201.651	0.27307	112.457	0.40959	139.584	0.40961	54.9085
	0.27358	202.236	0.27357	112.973	0.41035	140.335	0.41036	55.3179
	0.27407	202.626	0.27407	113.234	0.4111	139.853	0.41111	55.6764
	0.27457	202.788	0.27458	113.058	0.41185	140.365	0.41186	55.6083
	0.27507	203.203	0.27506	113.331	0.41259	140.845	0.41262	55.9713
	0.27556	203.312	0.27558	114.031	0.41335	140.983	0.41335	56.0876
	0.27607	203.951	0.27607	114.062	0.4141	141.182	0.41411	56.2066
	0.27657	204.606	0.27657	114.053	0.41485	141.594	0.41486	56.346
	0.27707	204.799	0.27707	114.241	0.4156	141.563	0.41561	56.6918
	0.27757	205.437	0.27756	114.521	0.41635	141.965	0.41636	56.7828
	0.27807	205.884	0.27808	114.729	0.4171	142.268	0.41711	56.6515
	0.27857	206.124	0.27857	114.969	0.41785	141.976	0.41786	57.1216
	0.27907	206.863	0.27907	115.19	0.4186	142.224	0.41861	57.1177
	0.27957	206.931	0.27957	115.259	0.41935	142.554	0.41936	57.1926
	0.28008	207.029	0.28007	116.207	0.4201	142.695	0.42011	57.1048
	0.28056	208.072	0.28057	115.732	0.42085	143.154	0.42086	57.1211
	0.28107	208.04	0.28107	116.28	0.4216	143.386	0.42162	56.7197
	0.28157	208.445	0.28157	116.195	0.42236	143.497	0.42236	56.6853
	0.28207	208.914	0.28207	116.626	0.4231	144.027	0.42312	57.0708
	0.28257	209.434	0.28257	116.941	0.42386	143.927	0.42386	57.6615
	0.28307	209.942	0.28307	117.155	0.4246	144.205	0.42461	57.2931
	0.28358	210.466	0.28357	117.303	0.42535	144.812	0.42536	58.0156
	0.28407	210.567	0.28407	117.536	0.42611	144.795	0.42611	58.2095
	0.28457	211.061	0.28457	118.05	0.42686	144.987	0.42686	58.1981
	0.28507	211.46	0.28508	117.955	0.4276	145.384	0.42762	58.0066
	0.28557	211.753	0.28557	118.251	0.42835	145.886	0.42836	57.6818
	0.28607	212.178	0.28608	118.462	0.4291	145.827	0.42911	56.7201
	0.28657	212.538	0.28657	119.017	0.42985	146.052	0.42987	57.5621
	0.28707	212.813	0.28708	118.965	0.43061	146.489	0.43061	57.6621
	0.28757	212.895	0.28757	118.979	0.43135	146.487	0.43136	58.0346
	0.28807	213.704	0.28808	119.618	0.4321	146.649	0.43211	58.0178
	0.28858	214.382	0.28858	119.392	0.43286	147.189	0.43286	58.5413
	0.28908	214.553	0.28907	119.733	0.43361	147.391	0.43361	58.4853
	0.28958	215.263	0.28956	119.789	0.43436	147.608	0.43436	58.7784
	0.29008	215.142	0.29008	120.507	0.4351	147.353	0.43512	59.1677
	0.29057	215.571	0.29058	120.55	0.43586	148.188	0.43587	57.8007
	0.29108	215.843	0.29107	120.677	0.4366	148.367	0.43662	58.3027
	0.29157	216.12	0.29157	120.738	0.43735	148.628	0.43736	58.3955
	0.29208	216.812	0.29208	120.813	0.43811	148.685	0.43811	58.759
	0.29257	217.202	0.29258	121.298	0.43886	149.013	0.43887	59.2254
	0.29307	217.77	0.29307	122.083	0.43961	149.378	0.43962	59.4293
	0.29357	218.202	0.29358	121.963	0.44036	149.595	0.44037	59.7727
	0.29407	218.634	0.29407	121.993	0.44111	149.714	0.44111	59.7149
	0.29457	219.096	0.29458	121.827	0.44186	150.23	0.44187	60.0323
	0.29507	219.072	0.29507	121.809	0.44261	150.266	0.44262	60.0337
	0.29558	219.708	0.29558	122.566	0.44335	150.719	0.44337	59.9264
	0.29608	220.404	0.29608	122.471	0.44411	150.611	0.44411	59.989
	0.29658	221.062	0.29657	122.995	0.44486	150.99	0.44487	60.2005
	0.29707	221.111	0.29708	123.067	0.4456	150.981	0.44561	60.5823
	0.29757	221.114	0.29758	123.368	0.44636	151.484	0.44637	60.6695
	0.29807	221.681	0.29808	123.862	0.44711	151.259	0.44712	60.9133
	0.29858	221.704	0.29858	124.003	0.44786	151.826	0.44787	60.6273
	0.29907	222.82	0.29908	124.393	0.44861	152.233	0.44861	60.3889
	0.29957	222.875	0.29957	124.896	0.44936	152.234	0.44937	60.5398
	0.30008	223.231	0.30007	124.773	0.45011	152.248	0.45012	60.6715
	0.30058	223.731	0.30058	124.942	0.45086	152.723	0.45087	60.9236
	0.30107	223.933	0.30108	125.401	0.45161	153.294	0.45162	60.851
	0.30158	224.182	0.30158	125.552	0.45236	153.192	0.45237	61.0851
	0.30208	224.877	0.30208	125.502	0.4531	153.417	0.45311	60.9356
	0.30258	225.188	0.30258	125.763	0.45386	153.63	0.45387	60.9477
	0.30307	226.041	0.30307	125.937	0.45461	154.07	0.45463	61.1426
	0.30358	226.292	0.30358	126.437	0.45536	154.196	0.45536	61.8875
	0.30408	226.341	0.30407	126.67	0.45612	154.248	0.45612	61.241
	0.30458	226.868	0.30458	126.693	0.45685	154.587	0.45687	60.5409
	0.30508	227.558	0.30508	127.058	0.45761	154.847	0.45762	60.9789
	0.30557	228.048	0.30558	127.11	0.45836	155.465	0.45837	61.2955
	0.30608	227.978	0.30608	127.754	0.45911	155.433	0.45912	61.2933
	0.30657	228.278	0.30657	127.953	0.45986	155.821	0.45987	61.6829
	0.30708	228.984	0.30707	127.777	0.46062	155.881	0.46062	61.9199
	0.30758	229.41	0.30758	127.959	0.46137	156.019	0.46138	62.2243
	0.30808	230.286	0.30808	128.727	0.46211	156.245	0.46212	62.1923
	0.30857	229.927	0.30857	128.952	0.46286	156.296	0.46287	62.6127
	0.30908	230.342	0.30907	128.753	0.46362	156.682	0.46362	62.7284
	0.30958	231.036	0.30957	129.245	0.46436	156.854	0.46437	62.8993
	0.31007	231.194	0.31008	129.73	0.46511	157.33	0.46512	62.7741
	0.31059	231.751	0.31058	129.83	0.46586	157.694	0.46587	62.97
	0.31107	232.797	0.31109	129.841	0.46661	157.93	0.46662	62.9589
	0.31157	233.098	0.31158	130.315	0.46736	158.065	0.46738	63.312
	0.31208	233.401	0.31207	130.422	0.46811	158.217	0.46813	63.3802
	0.31257	233.444	0.31258	130.71	0.46886	158.408	0.46887	63.3035
	0.31308	234.012	0.31308	130.764	0.46961	158.436	0.46963	63.9312
	0.31358	234.432	0.31358	130.77	0.47037	159.198	0.47037	64.1839
	0.31408	234.637	0.31408	131.076	0.47111	159.018	0.47112	63.6889
	0.31457	235.281	0.31459	131.099	0.47187	159.33	0.47188	63.5908
	0.31507	235.598	0.31509	131.536	0.47262	159.677	0.47262	63.9022
	0.31558	235.565	0.31557	131.484	0.47337	159.663	0.47338	64.0439
	0.31608	236.321	0.31608	132.198	0.47412	160.048	0.47412	64.1889
	0.31659	236.53	0.31657	132.529	0.47486	160.558	0.47487	64.1759
	0.31708	236.826	0.31708	132.446	0.47562	160.581	0.47563	64.5416
	0.31757	237.376	0.31758	132.558	0.47636	160.946	0.47637	64.6069
	0.31808	238.21	0.3181	133.244	0.47712	161.241	0.47712	64.5895
	0.31858	238.337	0.31857	133.176	0.47787	161.443	0.47788	65.1324
	0.31908	238.859	0.31908	133.861	0.47862	161.686	0.47863	64.1199
	0.31958	239.28	0.31958	133.64	0.47936	161.87	0.47937	64.4095
	0.32008	239.419	0.32009	133.781	0.48012	162.059	0.48012	64.4483
	0.32057	239.945	0.32059	134.43	0.48087	162.428	0.48088	64.2956
	0.32108	239.88	0.32108	134.073	0.48162	162.659	0.48163	64.7944
	0.32158	240.584	0.32157	134.829	0.48237	162.587	0.48237	64.8558
	0.32208	241.016	0.32209	135.127	0.48311	163.258	0.48313	65.3149
	0.32257	241.801	0.32258	134.992	0.48387	163.398	0.48388	65.111
	0.32308	242.05	0.32309	135.049	0.48462	163.17	0.48462	65.3814
	0.32358	242.196	0.32358	135.124	0.48536	163.75	0.48537	65.5614
	0.32408	242.873	0.32408	135.606	0.48612	164.381	0.48613	65.4787
	0.32458	243.11	0.32457	136.032	0.48686	164.167	0.48688	64.9224
	0.32508	243.631	0.32509	136.105	0.48762	164.658	0.48763	65.1729
	0.32558	244.093	0.32558	136.331	0.48836	164.882	0.48838	65.2411
	0.32607	244.452	0.32609	137.099	0.48912	165.155	0.48913	65.5419
	0.32658	244.364	0.32659	137.084	0.48987	165.277	0.48988	65.5898
	0.32708	245.398	0.32708	137.043	0.49062	165.312	0.49063	66.3019
	0.32757	245.802	0.32758	136.891	0.49137	165.77	0.49138	66.1739
	0.32809	245.901	0.32808	137.42	0.49212	165.891	0.49213	66.6507
	0.32858	246.638	0.32858	137.813	0.49287	166.29	0.49288	66.78
	0.32908	247.009	0.32908	137.756	0.49361	166.451	0.49362	66.7965
	0.32959	246.946	0.32959	138.309	0.49437	166.509	0.49438	65.8246
	0.33008	248.113	0.33008	138.509	0.49512	166.873	0.49513	66.2471
	0.33058	248.051	0.33058	138.501	0.49587	167.398	0.49589	66.3784
	0.33108	248.23	0.33109	138.72	0.49662	167.378	0.49663	66.3374
	0.33158	248.822	0.33158	139.444	0.49737	167.831	0.49738	66.4763
	0.33208	249.238	0.33209	139.441	0.49813	167.733	0.49813	66.7976
	0.33258	249.263	0.33259	139.635	0.49886	167.937	0.49888	66.9735
	0.33308	250.001	0.33308	140.056	0.49962	168.437	0.49963	67.476
	0.33358	250.554	0.33359	140.189	0.50037	168.201	0.50038	67.3897
	0.33408	250.876	0.33408	140.344	0.50113	169.083	0.50113	67.6709
	0.33459	251.175	0.33459	140.79	0.50187	168.679	0.50188	67.8102
	0.33508	251.459	0.33508	141.029	0.50262	169.165	0.50264	67.9631
	0.33558	252.145	0.33558	141.148	0.50338	169.443	0.50337	68.0078
	0.33609	252.355	0.33608	141.498	0.50411	169.877	0.50413	68.1331
	0.33659	252.635	0.33658	141.807	0.50488	169.548	0.50489	67.9012
	0.33708	253.15	0.33709	142.157	0.50563	170.102	0.50563	68.2602
	0.33759	253.66	0.33759	142.001	0.50637	170.394	0.50638	68.2293
	0.33809	254.244	0.33808	142.615	0.50712	170.795	0.50713	68.6492
	0.33857	254.758	0.33858	142.927	0.50787	171.038	0.50788	68.3825
	0.33908	255.162	0.33909	142.596	0.50863	171.339	0.50863	68.3338
	0.33959	255.426	0.33958	142.662	0.50937	171.055	0.50938	69.1055
	0.34008	256.003	0.34008	143.052	0.51013	171.296	0.51013	68.9771
	0.34059	256.423	0.34059	143.528	0.51087	171.695	0.51089	68.7651
	0.34108	257.033	0.34109	143.353	0.51163	171.864	0.51163	68.5477
	0.34158	256.891	0.34158	143.876	0.51237	172.349	0.51239	68.8478
	0.34208	256.972	0.34208	144.055	0.51312	172.211	0.51313	69.0687
	0.34259	258.082	0.34258	144.093	0.51388	172.85	0.51389	69.4791
	0.34308	258.314	0.34309	144.491	0.51463	172.928	0.51463	69.1775
	0.34359	258.647	0.3436	144.525	0.51538	173.127	0.51539	69
	0.34408	258.931	0.34408	145.004	0.51612	173.229	0.51614	69.487
	0.34458	259.119	0.34459	145.517	0.51688	173.424	0.51689	69.7458
	0.34509	259.682	0.34509	145.66	0.51763	173.718	0.51764	69.8923
	0.34559	260.025	0.34558	145.654	0.51837	173.956	0.51838	70.0405
	0.34609	260.689	0.34609	146.238	0.51912	174.208	0.51914	70.2695
	0.34659	260.897	0.34659	146.138	0.51988	174.528	0.51989	69.8083
	0.34709	261.425	0.34709	146.457	0.52062	174.942	0.52064	69.3244
	0.34759	261.846	0.34759	146.887	0.52138	175.105	0.52138	69.3878
	0.34809	262.489	0.34809	146.767	0.52213	175.525	0.52213	70.3088
	0.34858	262.754	0.34859	146.767	0.52288	175.469	0.52289	69.9333
	0.34909	262.875	0.3491	147.2	0.52363	175.693	0.52364	70.4005
	0.34958	263.563	0.34959	147.434	0.52438	175.989	0.52439	70.3869
	0.35009	263.621	0.35009	147.699	0.52513	176.187	0.52513	71.0921
	0.35059	264.181	0.35058	147.797	0.52587	176.702	0.52589	70.8924
	0.35109	264.696	0.35109	147.801	0.52663	176.846	0.52664	71.0499
	0.35159	265.353	0.35159	148.41	0.52738	176.714	0.52738	70.8962
	0.35208	265.529	0.35209	148.68	0.52813	177.445	0.52814	70.9087
	0.35258	266.139	0.35259	148.921	0.52888	177.731	0.52889	70.9992
	0.35309	266.636	0.35309	148.634	0.52963	177.777	0.52963	71.4665
	0.35358	266.894	0.35359	149.199	0.53039	178.068	0.53039	71.4662
	0.35408	266.942	0.35409	149.406	0.53113	178.339	0.53114	71.8521
	0.35459	267.496	0.35458	149.585	0.53188	178.751	0.53189	71.6924
	0.35509	267.772	0.3551	150.028	0.53263	179.049	0.53264	71.9972
	0.35559	268.307	0.35559	149.96	0.53339	178.716	0.53339	72.1398
	0.35608	268.597	0.35609	150.406	0.53413	179.189	0.53414	71.595
	0.35659	268.958	0.3566	150.741	0.53488	179.716	0.53489	72.3423
	0.35709	269.321	0.35709	150.889	0.53563	179.791	0.53564	72.0495
	0.35759	269.91	0.3576	151.003	0.53638	180.164	0.53639	72.494
	0.35809	270.435	0.35809	151.403	0.53713	180.141	0.53715	72.4224
	0.3586	270.572	0.35859	151.725	0.53788	180.547	0.53789	72.5857
	0.35909	271.128	0.35908	151.916	0.53864	180.849	0.53865	72.8807
	0.35958	271.361	0.35959	152.136	0.53938	180.774	0.53939	72.0133
	0.36009	271.9	0.3601	152.085	0.54013	181.395	0.54014	71.9618
	0.36059	272.017	0.36059	152.417	0.54088	181.196	0.54089	72.4138
	0.36108	272.817	0.3611	152.791	0.54163	181.562	0.54164	72.6341
	0.36159	273.062	0.36159	152.524	0.54238	181.504	0.54239	72.4509
	0.36209	273.557	0.36209	153.434	0.54314	181.751	0.54314	73.1914
	0.36259	273.69	0.36259	153.577	0.54389	182.384	0.54389	73.1181
	0.3631	274.405	0.3631	153.553	0.54464	182.191	0.54464	73.1056
	0.36359	274.558	0.36359	153.764	0.54538	182.571	0.5454	73.506
	0.36409	275.239	0.3641	154.376	0.54613	182.778	0.54614	73.7378
	0.36459	275.359	0.36459	154.248	0.54688	183.36	0.5469	73.7551
	0.36509	275.973	0.36507	154.502	0.54764	183.382	0.54764	73.8798
	0.36559	276.896	0.36559	154.587	0.54838	183.396	0.5484	74.128
	0.36609	276.691	0.36609	154.816	0.54914	183.93	0.54914	74.2045
	0.36659	277.304	0.36659	155.217	0.54988	184.419	0.54989	74.5644
	0.36708	277.761	0.3671	155.353	0.55064	184.191	0.55065	74.3465
	0.36759	278.131	0.36759	155.241	0.55139	184.707	0.5514	74.5813
	0.36809	278.528	0.36809	155.655	0.55213	185.118	0.55214	74.3894
	0.36859	278.497	0.3686	156.016	0.55289	184.94	0.5529	74.6121
	0.3691	279.292	0.36909	156.233	0.55364	185.14	0.55365	74.6701
	0.36959	279.68	0.36959	156.487	0.55438	185.403	0.55439	74.2762
	0.37009	279.933	0.3701	156.609	0.55514	185.64	0.55515	73.7757
	0.37059	280.306	0.37059	156.781	0.55589	185.867	0.5559	74.1422
	0.3711	280.771	0.3711	157.158	0.55664	186.389	0.55665	74.6085
	0.3716	280.89	0.3716	157.356	0.55739	186.334	0.55739	74.745
	0.37209	281.506	0.37209	157.432	0.55814	187.018	0.55814	75.096
	0.37258	282.131	0.3726	157.7	0.55889	186.68	0.55889	75.1845
	0.37309	282.34	0.37309	158.048	0.55963	187.291	0.55965	75.2503
	0.3736	283.097	0.37359	158.763	0.56039	187.55	0.56039	75.5491
	0.37409	283.083	0.37409	158.954	0.56114	187.701	0.56115	75.8191
	0.37459	283.806	0.37459	159.211	0.56189	187.843	0.5619	75.6906
	0.37509	283.913	0.37509	159.118	0.56264	187.96	0.56265	76.0067
	0.3756	284.633	0.37559	159.585	0.56339	188.48	0.56339	76.2287
	0.37609	284.926	0.37609	159.495	0.56414	188.727	0.56415	76.1568
	0.37659	285.385	0.3766	159.881	0.56488	188.416	0.5649	76.1799
	0.37709	285.539	0.3771	160.253	0.56565	188.974	0.56565	76.4264
	0.37759	285.95	0.37759	160.435	0.56639	189.3	0.5664	76.3125
	0.3781	286.402	0.3781	160.692	0.56714	189.57	0.56715	76.7514
	0.3786	287.072	0.3786	160.889	0.56788	189.862	0.56789	76.5547
	0.37909	287.518	0.37911	160.742	0.56864	189.944	0.56865	76.5382
	0.3796	287.927	0.3796	161.252	0.56939	190.107	0.56939	76.9296
	0.3801	288.381	0.38009	161.36	0.57014	190.189	0.57014	76.9574
	0.38059	288.441	0.38059	161.382	0.57089	190.868	0.5709	77.1873
	0.38109	288.891	0.3811	161.715	0.57164	190.688	0.57165	76.9512
	0.3816	289.57	0.38159	162.204	0.57239	191.241	0.5724	76.9655
	0.38209	289.73	0.3821	162.162	0.57315	191.246	0.57315	77.5447
	0.3826	290.083	0.38258	162.37	0.57389	191.328	0.5739	77.6744
	0.3831	290.597	0.3831	162.842	0.57464	191.654	0.57464	77.7383
	0.3836	291.13	0.3836	163.114	0.5754	192.08	0.5754	77.5035
	0.3841	291.397	0.3841	162.857	0.57614	192.243	0.57615	77.743
	0.38459	291.478	0.38459	163.841	0.57689	192.466	0.5769	77.8845
	0.38509	292.278	0.3851	163.686	0.57765	192.656	0.57765	78.1493
	0.3856	292.486	0.38561	163.797	0.57839	193.099	0.5784	77.8468
	0.3861	293.018	0.38609	163.936	0.57914	193.125	0.57915	78.2587
	0.3866	293.332	0.38659	164.504	0.57989	193.328	0.5799	78.1038
	0.38709	293.69	0.3871	164.58	0.58064	193.9	0.58066	78.3026
	0.3876	294.332	0.3876	164.985	0.58139	193.997	0.58139	78.3736
	0.3881	294.237	0.3881	164.811	0.58215	194.598	0.58216	78.4711
	0.38859	294.949	0.38861	165.191	0.58289	194.472	0.5829	78.7369
	0.3891	295.191	0.3891	165.53	0.58364	194.297	0.58365	78.8729
	0.38959	295.656	0.3896	165.504	0.5844	194.712	0.5844	78.6869
	0.3901	296.43	0.39011	165.701	0.58514	194.949	0.58515	78.8581
	0.3906	296.834	0.39059	166.221	0.58589	195.157	0.5859	79.2455
	0.3911	297.262	0.3911	166.3	0.58664	195.792	0.58665	79.1641
	0.3916	297.439	0.3916	166.607	0.5874	195.866	0.58741	79.3193
	0.39209	297.904	0.39209	166.961	0.58814	195.769	0.58815	79.4416
	0.3926	298.177	0.3926	166.791	0.58889	196.329	0.58891	79.3864
	0.39309	298.471	0.3931	167.113	0.58964	196.2	0.58965	79.1938
	0.3936	299.337	0.3936	167.463	0.5904	196.735	0.5904	79.5953
	0.39409	299.602	0.3941	167.76	0.59115	196.538	0.59116	79.6488
	0.3946	299.704	0.3946	167.844	0.59189	196.859	0.5919	79.5902
	0.3951	300.314	0.39509	167.894	0.59264	197.266	0.59265	79.7961
	0.39559	300.666	0.3956	168.045	0.59339	197.364	0.5934	80.0231
	0.3961	301.254	0.3961	168.569	0.59414	198.042	0.59416	79.9946
	0.3966	301.519	0.3966	168.525	0.5949	198.158	0.5949	80.0792
	0.3971	301.975	0.3971	169.035	0.59565	198.634	0.59565	80.2741
	0.3976	302.546	0.3976	169.358	0.59639	198.766	0.5964	80.4271
	0.3981	303	0.3981	169.421	0.59715	198.9	0.59715	80.3764
	0.39861	303.007	0.3986	169.988	0.59789	199.112	0.5979	80.6421
	0.3991	303.723	0.3991	170.003	0.59865	199.401	0.59866	80.7872
	0.39959	304.407	0.3996	170.612	0.59939	199.438	0.5994	80.6468
	0.40011	304.229	0.4001	170.678	0.60014	199.502	0.60016	80.7462
	0.40061	304.63	0.40061	170.703	0.60089	200.249	0.6009	81.2491
	0.4011	305.282	0.4011	171.132	0.60165	200.629	0.60165	80.5691
	0.4016	305.323	0.4016	171.452	0.60239	200.316	0.60241	80.4945
	0.40209	305.656	0.4021	171.039	0.60315	200.527	0.60316	81.0166
	0.4026	306.16	0.4026	171.807	0.6039	200.931	0.60391	80.9787
	0.4031	306.997	0.4031	171.957	0.60465	201.55	0.60466	81.4089
	0.40361	307.288	0.4036	172.451	0.6054	201.653	0.60541	81.5843
	0.40411	307.663	0.4041	172.322	0.60615	201.906	0.60616	81.3992
	0.4046	307.865	0.4046	172.473	0.6069	201.896	0.60691	81.2719
	0.4051	308.275	0.4051	172.442	0.60765	202.147	0.60766	81.4626
	0.4056	308.763	0.40561	173.367	0.60839	202.265	0.60841	82.0318
	0.4061	309.266	0.4061	173.569	0.60914	202.917	0.60916	80.8797
	0.4066	309.996	0.4066	173.569	0.6099	203.162	0.60991	80.5568
	0.4071	310.021	0.40711	173.816	0.61065	203.137	0.61066	81.0458
	0.4076	310.56	0.4076	173.839	0.6114	203.388	0.61141	81.2034
	0.4081	310.875	0.40811	174.4	0.61215	203.55	0.61216	81.3825
	0.4086	311.113	0.4086	174.374	0.6129	203.833	0.61291	81.6214
	0.4091	311.505	0.4091	174.788	0.61365	203.848	0.61366	81.8297
	0.40961	312.235	0.40961	174.685	0.6144	203.938	0.61441	82.1483
	0.4101	312.32	0.4101	175.185	0.61514	204.315	0.61516	82.2781
	0.4106	312.583	0.41061	175.148	0.6159	204.816	0.6159	82.6248
	0.4111	313.215	0.41109	175.643	0.61665	204.842	0.61666	82.732
	0.4116	313.831	0.41161	176.083	0.6174	205.536	0.61741	82.7092
	0.41211	314.075	0.4121	175.796	0.61816	204.94	0.61816	82.8791
	0.4126	314.561	0.41261	176.507	0.6189	205.568	0.61891	83.1827
	0.4131	314.901	0.41311	175.874	0.61965	205.813	0.61966	83.3983
	0.4136	315.05	0.41361	176.616	0.6204	206.163	0.62041	83.492
	0.4141	315.682	0.4141	176.774	0.62115	205.974	0.62116	83.8304
	0.4146	316.038	0.41461	176.838	0.62191	206.42	0.62191	83.5242
	0.4151	316.289	0.41511	177.411	0.62264	207.026	0.62267	83.897
	0.41561	316.712	0.4156	177.268	0.62341	206.792	0.62341	83.8142
	0.41609	317.198	0.41612	177.64	0.62415	207.17	0.62416	84.1518
	0.41661	317.342	0.41661	178.059	0.62491	207.015	0.62491	84.1909
	0.4171	318.226	0.41711	178.24	0.62565	208.03	0.62567	84.3902
	0.4176	318.348	0.41762	178.146	0.6264	207.956	0.62641	84.5291
	0.41811	318.923	0.4181	178.643	0.62715	208.137	0.62717	84.4858
	0.41859	319.035	0.41861	178.949	0.62791	208.499	0.62791	84.0269
	0.4191	319.969	0.41911	179.28	0.62865	208.486	0.62867	84.3652
	0.4196	320.142	0.41959	179.244	0.6294	208.896	0.62942	84.7293
	0.4201	320.31	0.42011	179.025	0.63015	209.142	0.63016	84.5365
	0.42061	321.11	0.42061	179.831	0.6309	209.427	0.63092	84.5822
	0.4211	320.962	0.42111	179.697	0.63165	209.482	0.63166	84.7883
	0.42161	321.856	0.42161	180.219	0.6324	209.902	0.63241	85.1175
	0.4221	322.414	0.42212	180.127	0.63316	210.16	0.63316	85.1969
	0.4226	322.916	0.42261	180.302	0.6339	210.389	0.63391	85.1368
	0.4231	323.16	0.4231	180.803	0.63465	210.937	0.63467	85.2558
	0.4236	323.241	0.42361	180.984	0.6354	210.517	0.63541	85.6005
	0.4241	323.788	0.42412	181.55	0.63615	210.859	0.63617	85.794
	0.4246	324.357	0.4246	181.36	0.6369	211.552	0.63692	85.7997
	0.42512	324.236	0.42511	181.761	0.63766	211.093	0.63767	85.8063
	0.4256	324.944	0.42561	181.875	0.63841	211.652	0.63842	85.9252
	0.4261	325.011	0.42611	181.878	0.63916	211.759	0.63916	86.0607
	0.4266	325.478	0.42661	182.391	0.63991	211.911	0.63992	85.9378
	0.42711	326.156	0.42712	182.708	0.64066	212.704	0.64067	86.2788
	0.42761	326.456	0.4276	183.015	0.64141	212.615	0.64142	86.4561
	0.42811	327.062	0.42812	183.142	0.64216	213.211	0.64217	85.3736
	0.42861	327.472	0.42861	183.676	0.64291	213.263	0.64292	85.2284
	0.4291	327.656	0.42912	184.043	0.64366	213.218	0.64367	85.817
	0.42961	328.011	0.42961	184.221	0.64441	213.545	0.64442	85.7992
	0.4301	328.669	0.43011	184.132	0.64515	213.845	0.64517	86.2439
	0.43061	329.079	0.43061	184.612	0.64592	214.284	0.64592	86.516
	0.43111	329.068	0.43111	184.793	0.64666	214.349	0.64667	86.4772
	0.4316	329.703	0.43161	184.905	0.64741	214.55	0.64742	86.8645
	0.43211	330.309	0.4321	184.988	0.64816	214.817	0.64816	87.1417
	0.4326	330.73	0.43261	185.153	0.64891	214.806	0.64892	87.1866
	0.43311	331.246	0.43312	185.457	0.64965	215.333	0.64967	87.3121
	0.43361	331.637	0.43361	185.745	0.65041	215.362	0.65042	87.4777
	0.43411	331.943	0.43411	186.207	0.65116	215.503	0.65116	87.5257
	0.43461	332.484	0.4346	186.043	0.65191	216.006	0.65192	87.4626
	0.43511	332.985	0.43511	186.391	0.65267	215.897	0.65266	87.6853
	0.43561	332.849	0.43561	186.871	0.65341	216.444	0.65342	87.7825
	0.43611	333.523	0.43612	186.928	0.65416	216.613	0.65417	88.0727
	0.43661	334.011	0.4366	187.278	0.65491	216.885	0.65492	87.9306
	0.4371	334.426	0.43711	187.43	0.65566	217.103	0.65567	87.9635
	0.43761	335.012	0.43762	187.402	0.65641	217.18	0.65642	88.2789
	0.43811	334.848	0.43811	187.863	0.65716	217.553	0.65717	88.3463
	0.43861	335.53	0.43861	188.148	0.65791	217.801	0.65793	88.3374
	0.43911	336.294	0.43911	188.353	0.65867	217.942	0.65867	88.6265
	0.4396	336.088	0.43962	188.554	0.65941	218.337	0.65942	88.8075
	0.44011	337.098	0.44011	188.571	0.66016	218.589	0.66017	88.6732
	0.44061	337.109	0.44061	189.087	0.66091	218.596	0.66093	89.0423
	0.44111	337.525	0.44112	189.388	0.66166	219.245	0.66167	89.1811
	0.44161	338.065	0.44161	189.331	0.66242	219.412	0.66242	89.2824
	0.4421	338.021	0.44211	189.318	0.66317	219.853	0.66317	89.3663
	0.44261	338.612	0.44261	189.822	0.66391	219.543	0.66393	89.2807
	0.44311	339.51	0.4431	190.054	0.66467	220.093	0.66467	89.5156
	0.4436	339.891	0.44361	190.34	0.66541	219.803	0.66542	89.3521
	0.44412	340.091	0.44411	190.522	0.66616	220.419	0.66618	89.7015
	0.44461	340.475	0.44461	190.622	0.66691	220.648	0.66693	89.9864
	0.44511	340.493	0.44511	190.878	0.66766	220.797	0.66768	89.7068
	0.44561	341.08	0.44561	191.508	0.66841	221.242	0.66842	88.5883
	0.44611	341.461	0.44612	191.826	0.66916	221.273	0.66917	88.877
	0.4466	342.047	0.44661	191.63	0.66991	221.576	0.66992	89.0194
	0.44712	342.535	0.44711	191.996	0.67066	221.771	0.67067	89.4728
	0.44761	342.903	0.44761	191.947	0.67141	221.962	0.67143	89.6046
	0.44811	343.163	0.44811	192.352	0.67216	222.125	0.67217	89.9526
	0.44861	343.79	0.44861	192.62	0.67292	222.531	0.67293	90.1676
	0.44911	344.482	0.44911	192.977	0.67367	223.096	0.67367	90.2979
	0.44961	344.505	0.44962	192.78	0.67441	222.867	0.67443	90.5596
	0.45011	344.799	0.45011	193.487	0.67517	223.128	0.67518	90.6145
	0.45061	345.015	0.45062	193.634	0.67591	223.176	0.67593	90.6899
	0.45111	345.514	0.45111	193.574	0.67667	223.668	0.67667	91.0674
	0.45161	346.063	0.45163	193.684	0.67741	223.851	0.67744	89.6488
	0.45211	346.139	0.4521	194.181	0.67817	224.06	0.67817	90.0331
	0.45261	346.903	0.45262	194.181	0.67891	224.122	0.67893	90.2307
	0.4531	347.176	0.45312	194.646	0.67967	224.617	0.67968	90.6589
	0.45361	347.664	0.45362	194.569	0.68042	224.449	0.68043	90.6841
	0.45411	348.16	0.45411	195.128	0.68117	224.7	0.68118	91.1211
	0.45461	348.252	0.45462	195.35	0.68192	225.218	0.68192	91.3723
	0.45512	348.43	0.45511	195.461	0.68267	225.273	0.68268	91.3786
	0.45561	349.373	0.45561	195.907	0.68342	225.745	0.68342	91.6093
	0.45611	349.453	0.45611	195.889	0.68417	226.019	0.68418	91.7297
	0.45661	349.997	0.45661	195.79	0.68492	226.062	0.68493	91.7522
	0.45711	350.247	0.45712	196.477	0.68567	226.212	0.68567	92.0178
	0.45762	350.999	0.45761	196.873	0.68642	226.917	0.68643	92.1765
	0.45812	351.558	0.45812	196.756	0.68717	227.148	0.68718	92.4167
	0.45862	351.494	0.45862	197.169	0.68792	227.236	0.68793	92.353
	0.45911	352.336	0.45911	197.019	0.68867	227.612	0.68868	92.488
	0.45962	352.595	0.45961	197.62	0.68941	227.961	0.68943	92.7289
	0.46011	353.354	0.46012	197.912	0.69017	228.006	0.69018	92.6199
	0.46061	353.238	0.46061	197.788	0.69092	228.261	0.69093	92.2918
	0.46112	353.314	0.46112	197.941	0.69167	228.411	0.69168	91.6248
	0.46161	354.075	0.46161	198.473	0.69242	228.636	0.69243	92.0211
	0.46212	354.302	0.46212	198.542	0.69318	228.772	0.69318	92.2307
	0.46262	354.925	0.46262	199.067	0.69392	229.203	0.69393	92.3978
	0.46312	355.279	0.46312	198.793	0.69467	229.2	0.69468	92.5369
	0.46362	355.566	0.46362	199.53	0.69542	229.455	0.69543	92.9371
	0.46411	356.238	0.46411	199.431	0.69617	229.665	0.69618	93.4111
	0.46462	356.446	0.46462	199.701	0.69692	230.055	0.69693	93.3497
	0.46511	356.82	0.46512	200.157	0.69767	230.275	0.69768	93.3786
	0.46562	357.45	0.46562	200.3	0.69842	230.399	0.69842	93.5899
	0.46612	357.573	0.46612	200.431	0.69917	230.817	0.69918	93.7513
	0.46662	358.106	0.46662	200.883	0.69991	230.947	0.69993	94.0516
	0.46711	358.548	0.46713	200.538	0.70068	231.019	0.70069	94.1892
	0.46762	359.131	0.46762	201.035	0.70142	231.382	0.70143	94.1635
	0.46812	359.152	0.46812	201.383	0.70217	231.259	0.70218	92.7115
	0.46862	359.516	0.46862	201.854	0.70292	231.759	0.70293	93.1202
	0.46911	360.29	0.46913	201.803	0.70368	232.313	0.70368	93.6282
	0.46962	359.974	0.46962	202.049	0.70442	232.261	0.70443	93.4125
	0.47011	360.976	0.47011	202.617	0.70517	232.586	0.70518	93.8385
	0.47062	361.144	0.47062	202.217	0.70592	232.664	0.70593	94.1212
	0.47112	361.642	0.47112	202.66	0.70668	233.002	0.70668	94.2132
	0.47161	362.369	0.47161	202.752	0.70742	233.43	0.70743	94.3809
	0.47212	362.597	0.47212	203.19	0.70817	233.599	0.70818	94.6696
	0.47262	362.778	0.47261	203.166	0.70892	233.988	0.70893	95.2872
	0.47313	363.423	0.47312	203.994	0.70968	234.063	0.70969	95.2526
	0.47362	364.116	0.47363	203.996	0.71042	234.079	0.71043	95.4272
	0.47411	364.033	0.47413	203.629	0.71118	234.387	0.71119	95.5667
	0.47462	363.982	0.47462	204.198	0.71192	234.61	0.71194	95.6586
	0.47512	364.945	0.47511	204.616	0.71267	234.983	0.71269	95.5523
	0.47562	365.618	0.47562	205.091	0.71342	235.319	0.71343	95.9137
	0.47612	365.693	0.47611	204.593	0.71418	235.523	0.71419	95.6415
	0.47662	366.169	0.47662	205.375	0.71492	235.573	0.71493	96.0871
	0.47711	366.961	0.47712	205.309	0.71568	235.584	0.71568	95.9422
	0.47762	367.295	0.47761	205.829	0.71642	236.112	0.71643	96.4017
	0.47812	367.176	0.47813	206.289	0.71717	236.695	0.71718	96.6467
	0.47862	367.538	0.47862	206.464	0.71793	236.4	0.71794	96.3762
	0.47912	368.536	0.47912	206.325	0.71868	236.578	0.71869	96.4892
	0.47961	368.942	0.47962	206.889	0.71942	236.752	0.71944	96.622
	0.48012	369.106	0.48012	207.166	0.72018	236.948	0.72019	97.0398
	0.48062	369.581	0.48062	207.306	0.72093	237.371	0.72094	96.96
	0.48112	369.53	0.48112	207.607	0.72168	237.575	0.72168	97.083
	0.48162	370.338	0.48162	207.576	0.72242	237.768	0.72244	97.1994
	0.48211	370.896	0.48212	207.87	0.72318	237.969	0.7232	97.4095
	0.48262	370.951	0.48261	207.875	0.72392	238.627	0.72394	97.3975
	0.48311	371.328	0.48312	208.41	0.72468	238.574	0.72468	97.4883
	0.48362	371.621	0.48362	208.912	0.72543	238.552	0.72544	97.8467
	0.48412	371.985	0.48412	208.61	0.72617	239.187	0.72619	97.74
	0.48462	372.458	0.48462	208.985	0.72693	239.47	0.72694	97.5621
	0.48512	373.175	0.48512	208.862	0.72768	239.513	0.72768	97.819
	0.48563	373.321	0.48562	209.097	0.72843	239.544	0.72844	97.8052
	0.48612	373.462	0.48612	209.537	0.72918	239.953	0.72919	98.1981
	0.48663	374.447	0.48663	209.667	0.72994	240.098	0.72994	97.5454
	0.48712	374.187	0.48712	210.075	0.73067	240.375	0.73068	97.0139
	0.48761	375.151	0.48762	210.924	0.73143	240.551	0.73143	97.4914
	0.48812	375.238	0.48812	210.502	0.73218	240.938	0.7322	97.3402
	0.48862	375.674	0.48862	210.646	0.73293	241.233	0.73294	97.6039
	0.48912	376.357	0.48913	210.951	0.73368	241.563	0.73369	98.1808
	0.48963	376.565	0.48962	211.517	0.73443	241.566	0.73444	98.1463
	0.49012	377.014	0.49012	211.04	0.73518	241.855	0.7352	98.4448
	0.49062	377.794	0.49062	211.614	0.73593	242.208	0.73594	98.4345
	0.49112	377.973	0.49112	211.783	0.73668	242.557	0.73669	98.6904
	0.49162	378.645	0.49162	212.086	0.73744	242.506	0.73744	98.803
	0.49212	378.587	0.49212	212.546	0.73818	242.764	0.73819	98.8354
	0.49264	379.221	0.49262	212.398	0.73893	242.894	0.73894	99.1004
	0.49312	379.386	0.49312	212.879	0.73968	243.361	0.73969	99.2306
	0.49362	379.912	0.49362	213.239	0.74043	243.762	0.74043	99.2536
	0.49413	380.182	0.49412	213.19	0.74119	243.705	0.74119	99.3238
	0.49462	380.772	0.49462	213.431	0.74193	244.331	0.74194	99.5188
	0.49513	381.093	0.49512	213.87	0.74268	244.395	0.74269	99.8141
	0.49561	381.735	0.49563	213.996	0.74343	244.675	0.74344	99.9304
	0.49613	381.859	0.49612	213.868	0.74418	244.776	0.7442	100.282
	0.49662	382.036	0.49662	214.239	0.74493	244.756	0.74494	100.357
	0.49712	382.783	0.49713	214.562	0.74568	245.157	0.74569	100.363
	0.49763	383.439	0.49763	215.037	0.74644	245.457	0.74644	100.238
	0.49812	383.515	0.49812	215.009	0.74718	245.815	0.7472	100.517
	0.49863	383.652	0.49862	215.287	0.74794	245.738	0.74794	100.764
	0.49912	384.374	0.49912	215.141	0.74868	246.356	0.7487	99.4169
	0.49963	384.244	0.49962	215.645	0.74944	246.477	0.74944	99.8469
	0.50012	384.605	0.50013	216.18	0.75018	246.644	0.75019	99.8853
	0.50063	385.421	0.50063	216.466	0.75093	246.497	0.75095	100.293
	0.50113	385.667	0.50112	216.203	0.75168	247.461	0.75169	100.253
	0.50162	386.132	0.50163	216.675	0.75243	247.574	0.75245	100.797
	0.50212	386.551	0.50213	217.269	0.75319	247.386	0.7532	100.643
	0.50263	387.19	0.50262	217.275	0.75394	247.595	0.75395	100.96
	0.50312	387.104	0.50313	217.484	0.75469	248.076	0.7547	100.937
	0.50362	387.825	0.50363	217.795	0.75543	248.42	0.75545	101.169
	0.50413	388.161	0.50413	217.852	0.75618	248.351	0.75619	101.492
	0.50462	388.8	0.50463	218.036	0.75693	248.969	0.75695	101.665
	0.50512	388.858	0.50513	218.223	0.75769	248.872	0.75769	101.683
	0.50562	389.157	0.50563	218.523	0.75844	249.52	0.75844	101.997
	0.50612	389.472	0.50613	218.444	0.75918	249.437	0.7592	102.035
	0.50663	389.976	0.50662	218.495	0.75994	249.597	0.75994	102.196
	0.50713	390.547	0.50713	219.249	0.76068	250.059	0.7607	102.202
	0.50762	390.964	0.50762	219.262	0.76144	250.206	0.76145	102.135
	0.50813	391.326	0.50812	219.532	0.76218	250.35	0.76219	102.329
	0.50863	391.884	0.50863	219.79	0.76293	251.018	0.76295	102.535
	0.50913	392.379	0.50913	220.287	0.76369	251.187	0.7637	102.725
	0.50964	392.303	0.50963	220.402	0.76443	251.141	0.76444	102.932
	0.51012	393.023	0.51013	220.472	0.76518	251.822	0.7652	102.82
	0.51063	393.162	0.51062	220.394	0.76594	251.651	0.76595	102.88
	0.51113	393.536	0.51113	221.191	0.76669	251.894	0.7667	102.88
	0.51163	393.932	0.51163	221.087	0.76744	251.961	0.76745	103.172
	0.51213	394.581	0.51213	221.229	0.76819	252.252	0.76819	102.069
	0.51262	394.85	0.51262	221.825	0.76893	252.561	0.76895	101.704
	0.51312	395.416	0.51314	221.803	0.76969	252.869	0.7697	102.095
	0.51362	395.663	0.51362	221.849	0.77044	252.92	0.77045	102.182
	0.51412	396.029	0.51413	222.289	0.77119	253.515	0.7712	102.484
	0.51463	396.442	0.51463	222.746	0.77194	253.516	0.77195	102.787
	0.51513	397.027	0.51512	223.021	0.77269	253.835	0.77269	103.069
	0.51563	397.002	0.51563	223.007	0.77344	254.131	0.77345	103.42
	0.51613	397.78	0.51613	223.54	0.77419	254.062	0.7742	103.651
	0.51662	397.784	0.51662	223.37	0.77494	254.315	0.77495	104.018
	0.51714	398.771	0.51713	223.789	0.77569	254.413	0.7757	103.911
	0.51763	398.893	0.51763	223.903	0.77644	254.905	0.77645	103.87
	0.51813	398.804	0.51813	224.377	0.77719	255.161	0.7772	104.452
	0.51863	399.945	0.51863	224.867	0.77794	255.413	0.77795	104.555
	0.51913	399.995	0.51913	224.738	0.77869	255.44	0.7787	104.713
	0.51964	400.702	0.51962	224.798	0.77944	255.647	0.77945	104.828
	0.52013	400.398	0.52013	225.45	0.7802	256.118	0.7802	104.857
	0.52062	401.416	0.52063	225.225	0.78094	256.208	0.78096	104.963
	0.52113	401.617	0.52113	225.529	0.7817	256.403	0.7817	105.152
	0.52163	402.19	0.52164	225.901	0.78245	256.689	0.78245	105.09
	0.52213	402.312	0.52212	225.889	0.78319	256.736	0.78319	105.147
	0.52263	402.611	0.52263	226.138	0.78394	257.287	0.78396	105.407
	0.52313	403.281	0.52313	225.898	0.78469	257.309	0.7847	105.647
	0.52363	403.75	0.52363	226.755	0.78545	257.815	0.78545	105.511
	0.52413	404.403	0.52413	226.988	0.78619	257.811	0.7862	106.078
	0.52463	404.381	0.52464	226.835	0.78694	258.045	0.78696	106.138
	0.52513	404.869	0.52513	227.333	0.78769	258.593	0.7877	105.701
	0.52563	405.247	0.52564	227.838	0.78844	258.539	0.78845	106.016
	0.52613	405.19	0.52612	227.814	0.78919	258.556	0.7892	106.034
	0.52663	406.075	0.52663	227.824	0.78994	259.049	0.78996	106.032
	0.52714	406.496	0.52713	228.268	0.79069	259.083	0.7907	106.568
	0.52763	406.902	0.52764	228.349	0.79145	259.528	0.79146	106.628
	0.52813	407.518	0.52813	228.781	0.79219	259.738	0.79221	106.706
	0.52863	407.403	0.52863	228.686	0.79294	260.137	0.79295	106.936
	0.52914	407.998	0.52913	229.161	0.7937	260.385	0.79371	106.955
	0.52963	407.941	0.52964	229.405	0.79445	260.304	0.79446	106.621
	0.53013	408.912	0.53013	229.349	0.7952	260.754	0.79521	107.051
	0.53063	409.562	0.53064	229.701	0.79595	261.18	0.79596	106.732
	0.53114	409.81	0.53113	229.886	0.79669	260.864	0.79671	107.193
	0.53163	409.988	0.53163	230.409	0.79744	261.605	0.79746	107.13
	0.53213	410.263	0.53213	230.162	0.7982	261.759	0.7982	107.454
	0.53263	410.931	0.53263	230.673	0.79895	262.083	0.79895	107.322
	0.53313	411.206	0.53313	231.492	0.7997	262.132	0.79971	107.525
	0.53364	411.937	0.53363	231.114	0.80044	262.427	0.80045	107.93
	0.53413	412.358	0.53414	231.625	0.8012	262.647	0.80121	108.03
	0.53463	412.594	0.53463	231.918	0.80195	263.254	0.80196	107.913
	0.53513	413.064	0.53514	232.063	0.8027	263.018	0.80271	107.891
	0.53563	413.493	0.53563	232.287	0.80345	263.532	0.80346	107.928
	0.53613	413.729	0.53614	232.839	0.8042	263.603	0.8042	107.772
	0.53664	413.908	0.53663	232.683	0.80495	263.74	0.80495	107.982
	0.53714	414.4	0.53713	232.871	0.80569	263.909	0.80571	108.115
	0.53764	414.553	0.53764	233.2	0.80645	264.28	0.80646	108.217
	0.53813	415.124	0.53814	232.805	0.8072	264.586	0.80721	108.541
	0.53863	415.828	0.53864	233.095	0.80795	264.517	0.80797	108.965
	0.53913	415.927	0.53914	233.664	0.8087	265.093	0.80871	108.754
	0.53963	416.218	0.53964	233.796	0.80945	265.148	0.80946	109.061
	0.54013	416.837	0.54014	234.491	0.8102	264.879	0.81021	109.14
	0.54064	417.106	0.54063	234.442	0.81095	265.646	0.81095	109.263
	0.54113	417.498	0.54114	234.465	0.8117	265.734	0.81172	109.476
	0.54164	417.976	0.54163	235.032	0.81245	266.071	0.81246	109.359
	0.54214	418.488	0.54214	235.027	0.8132	266.105	0.8132	108.998
	0.54263	419.018	0.54264	235.337	0.81395	266.888	0.81396	109.095
	0.54314	419.516	0.54314	235.67	0.8147	266.548	0.81471	109.531
	0.54363	419.609	0.54364	235.466	0.81545	267.049	0.81546	109.514
	0.54414	419.822	0.54413	236.005	0.8162	267.289	0.81621	109.697
	0.54464	420.191	0.54463	236.008	0.81695	267.394	0.81696	109.849
	0.54514	420.847	0.54513	236.503	0.8177	267.623	0.81771	110.055
	0.54564	421.214	0.54564	236.83	0.81845	267.766	0.81846	110.153
	0.54613	421.676	0.54614	237.176	0.8192	268.218	0.81921	110.437
	0.54664	421.959	0.54663	237.301	0.81995	268.595	0.81997	110.599
	0.54713	422.215	0.54715	237.356	0.82071	269.052	0.82071	110.354
	0.54764	422.501	0.54764	237.337	0.82145	268.818	0.82146	110.452
	0.54813	423.31	0.54814	237.828	0.82221	269.1	0.82221	110.64
	0.54863	423.711	0.54864	237.829	0.82295	269.522	0.82297	110.593
	0.54914	424.193	0.54914	237.917	0.8237	269.688	0.82371	110.986
	0.54964	424.145	0.54963	238.739	0.82445	269.818	0.82446	111.184
	0.55014	424.721	0.55014	238.736	0.8252	270.163	0.82521	111.145
	0.55064	425.104	0.55064	239.328	0.82595	270.18	0.82596	111.043
	0.55113	425.692	0.55113	239.422	0.82671	270.647	0.82672	111.362
	0.55164	426.025	0.55164	239.429	0.82745	270.867	0.82746	111.376
	0.55213	426.133	0.55214	239.25	0.82821	270.739	0.82822	111.431
	0.55263	426.457	0.55265	239.859	0.82895	271.294	0.82896	111.586
	0.55314	427.033	0.55313	240.371	0.82971	271.336	0.82971	111.693
	0.55365	427.543	0.55364	240.324	0.83045	271.713	0.83047	111.783
	0.55413	427.662	0.55414	240.63	0.8312	271.919	0.83121	111.937
	0.55463	428.116	0.55464	240.783	0.83195	272.13	0.83197	111.939
	0.55514	428.519	0.55513	241.088	0.8327	272.286	0.83271	112.159
	0.55563	429.065	0.55563	241.44	0.83345	272.804	0.83346	112.373
	0.55614	429.305	0.55614	241.33	0.8342	272.729	0.83421	112.366
	0.55663	429.982	0.55663	241.827	0.83495	273.027	0.83496	112.555
	0.55714	429.956	0.55713	242.333	0.83571	273.56	0.83571	112.252
	0.55764	430.716	0.55764	242.611	0.83646	273.565	0.83647	112.529
	0.55814	431.195	0.55814	242.736	0.83721	274.211	0.83722	112.538
	0.55864	431.445	0.55865	242.499	0.83795	274.309	0.83796	112.93
	0.55914	431.886	0.55914	243.008	0.83871	274.136	0.83872	113.242
	0.55964	432.301	0.55964	243.354	0.83946	274.602	0.83946	113.33
	0.56014	432.871	0.56015	243.074	0.8402	274.983	0.84022	112.913
	0.56064	433.282	0.56063	243.573	0.84096	275.449	0.84097	113.206
	0.56114	433.347	0.56114	244.549	0.8417	275.185	0.84172	113.262
	0.56164	433.914	0.56165	244.287	0.84246	275.617	0.84247	113.755
	0.56214	434.043	0.56213	244.581	0.84321	275.881	0.84321	114.013
	0.56264	434.309	0.56265	244.622	0.84396	275.937	0.84396	113.448
	0.56314	434.606	0.56314	244.722	0.84471	276.515	0.84472	113.867
	0.56363	435.208	0.56364	244.685	0.84545	276.507	0.84546	114.058
	0.56415	436.074	0.56414	245.527	0.84621	276.882	0.84621	113.994
	0.56463	436.07	0.56464	245.72	0.84696	276.972	0.84697	114.241
	0.56514	436.528	0.56514	246.072	0.84771	277.217	0.84771	114.061
	0.56564	436.682	0.56565	245.913	0.84846	277.549	0.84846	114.351
	0.56613	437.121	0.56615	246.095	0.84921	277.959	0.84922	114.48
	0.56664	437.452	0.56664	246.477	0.84996	277.858	0.84997	114.591
	0.56714	438.054	0.56714	246.377	0.85072	278.252	0.85072	114.632
	0.56763	438.357	0.56765	246.81	0.85146	278.467	0.85147	114.644
	0.56814	438.518	0.56814	246.76	0.85221	278.888	0.85222	114.814
	0.56864	439.423	0.56864	246.923	0.85296	278.871	0.85297	115.092
	0.56914	439.25	0.56915	247.404	0.85371	279.312	0.85372	115.094
	0.56964	440.036	0.56964	247.773	0.85446	279.491	0.85447	115.357
	0.57015	440.367	0.57015	247.838	0.85521	280.082	0.85522	115.212
	0.57064	441.134	0.57064	247.543	0.85597	279.78	0.85597	114.838
	0.57114	441.349	0.57114	248.194	0.85671	280.07	0.85672	115.387
	0.57164	441.719	0.57164	248.845	0.85747	280.536	0.85747	115.474
	0.57214	441.591	0.57214	248.854	0.85821	280.874	0.85822	115.66
	0.57264	442.165	0.57265	248.669	0.85896	280.918	0.85897	115.79
	0.57315	442.358	0.57315	249.209	0.85971	281.201	0.85972	115.92
	0.57364	443.194	0.57365	249.071	0.86046	281.136	0.86047	116.097
	0.57414	443.499	0.57414	249.779	0.86121	281.363	0.86122	116.296
	0.57464	444.075	0.57464	249.797	0.86196	281.805	0.86198	116.117
	0.57514	444.206	0.57514	250.098	0.86272	281.903	0.86272	115.631
	0.57564	445.261	0.57564	250.488	0.86346	282.466	0.86347	114.996
	0.57614	445.046	0.57614	250.626	0.86421	282.322	0.86422	115.233
	0.57664	445.266	0.57664	250.729	0.86496	282.525	0.86498	115.722
	0.57714	446.095	0.57715	250.849	0.86571	282.807	0.86572	115.908
	0.57765	446.489	0.57764	251.087	0.86647	283.203	0.86648	115.945
	0.57814	446.883	0.57815	251.175	0.86722	283.502	0.86722	116.184
	0.57864	447.24	0.57864	251.653	0.86796	283.494	0.86797	116.462
	0.57914	447.386	0.57914	251.353	0.86872	283.973	0.86872	116.819
	0.57964	448.222	0.57965	252.003	0.86946	284.052	0.86948	116.675
	0.58014	447.997	0.58016	251.958	0.87022	284.432	0.87022	117.047
	0.58064	448.432	0.58063	252.463	0.87097	284.511	0.87097	117.3
	0.58114	449.569	0.58114	252.7	0.87171	284.812	0.87172	117.388
	0.58165	449.425	0.58165	252.855	0.87246	285.037	0.87247	117.317
	0.58215	449.884	0.58214	252.976	0.87322	285.635	0.87323	117.573
	0.58264	450.046	0.58266	253.317	0.87396	285.703	0.87397	117.634
	0.58314	450.464	0.58314	253.869	0.87471	285.967	0.87472	117.637
	0.58365	450.64	0.58365	254.137	0.87547	286.172	0.87547	118.055
	0.58415	451.538	0.58414	254.153	0.87621	285.808	0.87623	118.08
	0.58465	451.807	0.58465	254.481	0.87696	286.53	0.87697	117.735
	0.58514	452.039	0.58514	254.77	0.87771	286.631	0.87773	118.255
	0.58565	452.187	0.58565	254.793	0.87847	287.026	0.87847	118.473
	0.58615	453.079	0.58614	255.109	0.87921	286.835	0.87923	118.556
	0.58665	453.173	0.58665	255.365	0.87997	287.452	0.87997	118.531
	0.58714	453.784	0.58716	255.485	0.88072	287.642	0.88073	118.246
	0.58764	453.913	0.58764	255.911	0.88147	287.798	0.88147	118.44
	0.58815	454.342	0.58814	255.873	0.88222	287.856	0.88223	118.827
	0.58864	455.024	0.58865	256.285	0.88297	288.384	0.88298	119.138
	0.58915	455.24	0.58915	256.568	0.88371	288.47	0.88372	118.984
	0.58964	456.116	0.58965	256.956	0.88447	288.988	0.88448	119.236
	0.59015	456.133	0.59014	257.053	0.88522	289.046	0.88522	119.119
	0.59065	456.362	0.59065	256.629	0.88597	289.557	0.88597	119.398
	0.59115	456.81	0.59115	257.577	0.88672	289.397	0.88673	119.211
	0.59164	457.112	0.59165	258.005	0.88746	289.698	0.88748	119.467
	0.59215	457.718	0.59215	258.063	0.88822	290.235	0.88823	119.461
	0.59265	457.954	0.59265	258.155	0.88897	290.212	0.88897	119.547
	0.59315	458.352	0.59315	258.702	0.88972	290.716	0.88973	119.827
	0.59364	458.5	0.59365	258.398	0.89047	290.838	0.89048	119.767
	0.59414	459.074	0.59414	258.834	0.89121	290.903	0.89123	120.062
	0.59465	459.579	0.59465	258.883	0.89197	291.362	0.89197	120.044
	0.59515	459.89	0.59515	258.83	0.89272	291.637	0.89273	120.353
	0.59565	460.308	0.59565	259.066	0.89347	292.056	0.89348	120.516
	0.59615	460.812	0.59615	259.53	0.89422	291.738	0.89423	120.401
	0.59665	461.19	0.59665	259.892	0.89497	291.954	0.89498	120.793
	0.59715	461.404	0.59716	260.235	0.89572	292.564	0.89573	120.876
	0.59764	461.704	0.59765	260.365	0.89648	292.399	0.89648	121.135
	0.59814	462.121	0.59815	260.353	0.89722	292.764	0.89723	121.077
	0.59865	462.766	0.59865	261.046	0.89798	293.206	0.89798	121.288
	0.59915	463.488	0.59914	260.602	0.89872	293.461	0.89872	121.048
	0.59965	463.449	0.59965	261.041	0.89947	294.024	0.89948	121.279
	0.60014	463.558	0.60015	261.629	0.90023	293.598	0.90024	121.204
	0.60064	463.811	0.60065	261.868	0.90097	294.017	0.90098	121.342
	0.60115	464.883	0.60115	261.728	0.90172	294.479	0.90173	121.065
	0.60164	465.046	0.60165	262.144	0.90247	294.63	0.90248	120.662
	0.60215	465.849	0.60216	262.348	0.90323	294.825	0.90323	120.535
	0.60265	466.1	0.60265	262.759	0.90397	295.036	0.90399	120.705
	0.60315	466.072	0.60316	262.861	0.90473	295.451	0.90473	120.802
	0.60365	466.769	0.60365	262.746	0.90547	295.606	0.90549	121.026
	0.60415	466.928	0.60415	263.173	0.90623	295.564	0.90623	120.98
	0.60465	467.407	0.60465	263.447	0.90697	295.65	0.90698	121.39
	0.60515	467.983	0.60515	263.619	0.90772	296.217	0.90773	121.624
	0.60565	468.439	0.60565	263.89	0.90847	296.422	0.90848	121.826
	0.60614	468.968	0.60615	264.267	0.90923	296.734	0.90923	121.901
	0.60666	468.971	0.60666	264.699	0.90998	296.94	0.90998	122.488
	0.60715	469.548	0.60715	264.49	0.91073	296.925	0.91073	122.363
	0.60765	469.883	0.60766	264.565	0.91148	297.494	0.91148	122.709
	0.60816	470.125	0.60815	264.814	0.91223	297.774	0.91224	122.885
	0.60865	470.298	0.60866	265.18	0.91298	297.659	0.91298	122.873
	0.60915	470.882	0.60916	265.279	0.91373	298.084	0.91373	123.205
	0.60966	471.171	0.60965	265.497	0.91447	298.445	0.91448	122.929
	0.61015	471.939	0.61016	265.576	0.91522	298.395	0.91523	123.427
	0.61065	472.038	0.61065	265.809	0.91598	298.727	0.91598	123.391
	0.61115	472.465	0.61115	266.209	0.91672	299.22	0.91674	123.452
	0.61165	472.572	0.61165	266.752	0.91747	299.283	0.91748	123.552
	0.61216	473.087	0.61215	266.97	0.91823	299.66	0.91824	123.762
	0.61265	474.019	0.61266	267.023	0.91898	299.73	0.91899	123.888
	0.61315	473.967	0.61316	267.176	0.91973	300.059	0.91973	123.823
	0.61366	474.453	0.61364	267.062	0.92048	300.189	0.92049	124.15
	0.61415	474.694	0.61416	267.807	0.92123	300.08	0.92123	124.144
	0.61465	475.255	0.61466	267.957	0.92198	300.355	0.92199	124.306
	0.61516	475.576	0.61515	268.036	0.92273	300.764	0.92273	124.439
	0.61565	475.897	0.61565	268.637	0.92348	301.231	0.92349	124.588
	0.61615	476.437	0.61616	268.576	0.92423	301.485	0.92424	124.668
	0.61665	476.773	0.61665	268.822	0.92498	301.434	0.92498	124.529
	0.61716	477.243	0.61715	269.131	0.92573	301.51	0.92573	125.107
	0.61765	477.608	0.61765	269.332	0.92648	302.228	0.92649	124.927
	0.61815	477.892	0.61816	269.324	0.92724	302.48	0.92724	125.065
	0.61865	478.034	0.61866	269.81	0.92798	302.429	0.92799	125.384
	0.61915	478.884	0.61916	270.271	0.92873	303.112	0.92874	125.504
	0.61965	479.204	0.61966	270.162	0.92948	303.326	0.92949	125.153
	0.62015	479.583	0.62016	270.166	0.93022	303.342	0.93023	125.551
	0.62065	480.007	0.62066	270.244	0.93098	303.432	0.93098	125.588
	0.62115	480.642	0.62115	271.062	0.93173	303.735	0.93174	125.754
	0.62166	480.503	0.62166	271.046	0.93248	304.09	0.93249	125.685
	0.62216	481.081	0.62215	271.275	0.93323	304.288	0.93324	125.441
	0.62265	481.178	0.62266	271.534	0.93398	304.185	0.93399	124.625
	0.62315	481.794	0.62316	271.69	0.93473	304.617	0.93474	124.945
	0.62366	482.013	0.62365	271.875	0.93548	304.945	0.93549	125.016
	0.62416	482.517	0.62415	272.261	0.93623	305.159	0.93623	125.084
	0.62465	482.838	0.62466	272.472	0.93698	305.35	0.93699	125.42
	0.62515	483.316	0.62516	272.334	0.93774	305.485	0.93774	125.608
	0.62566	483.8	0.62565	272.364	0.93848	305.856	0.93849	125.64
	0.62616	484.14	0.62615	273.082	0.93923	306.175	0.93924	126.018
	0.62666	484.566	0.62666	273.583	0.93998	306.547	0.93999	125.901
	0.62716	484.822	0.62717	273.32	0.94073	306.436	0.94074	126.152
	0.62765	485.275	0.62766	273.707	0.94148	306.69	0.94149	126.464
	0.62816	485.36	0.62816	274.07	0.94223	306.888	0.94225	126.371
	0.62865	485.684	0.62867	274.11	0.94298	307.092	0.94299	126.817
	0.62914	486.319	0.62916	274.966	0.94373	307.568	0.94374	126.948
	0.62966	486.626	0.62966	274.689	0.94448	307.889	0.9445	127.206
	0.63016	487.272	0.63016	274.863	0.94523	308.039	0.94524	127.342
	0.63066	487.602	0.63066	275.219	0.94598	308.47	0.94599	127.459
	0.63116	487.886	0.63116	275.438	0.94673	308.418	0.94674	127.574
	0.63165	488.576	0.63166	276.207	0.94749	309.109	0.9475	127.814
	0.63216	489.043	0.63216	275.895	0.94823	308.957	0.94824	127.756
	0.63265	489.034	0.63266	276.268	0.94899	309.214	0.949	127.658
	0.63315	489.793	0.63315	276.292	0.94973	309.426	0.94974	128.016
	0.63365	490.244	0.63366	276.493	0.95048	309.754	0.95049	128.377
	0.63416	490.573	0.63416	276.586	0.95123	309.735	0.95125	128.352
	0.63465	490.681	0.63466	277.224	0.95198	310.489	0.952	128.374
	0.63515	491.21	0.63516	277.087	0.95274	310.389	0.95275	128.501
	0.63566	491.822	0.63566	277.457	0.95348	310.766	0.95349	128.724
	0.63615	491.43	0.63617	277.776	0.95424	310.817	0.95425	128.823
	0.63666	491.913	0.63665	277.62	0.95498	311.352	0.95499	129.045
	0.63716	492.191	0.63715	277.945	0.95573	311.524	0.95575	128.993
	0.63766	492.597	0.63766	278.236	0.95649	311.772	0.9565	129.489
	0.63815	492.88	0.63816	278.414	0.95723	311.864	0.95724	129.369
	0.63866	493.618	0.63865	278.782	0.95799	312.232	0.958	129.434
	0.63915	493.597	0.63916	279.105	0.95874	312.43	0.95874	129.655
	0.63966	494.035	0.63966	279.533	0.95948	312.546	0.95949	129.572
	0.64016	494.479	0.64016	279.485	0.96023	312.777	0.96024	129.589
	0.64065	494.761	0.64068	279.617	0.96098	313.076	0.961	129.785
	0.64115	495.592	0.64117	280.05	0.96174	313.224	0.96175	129.839
	0.64166	496.023	0.64166	280.131	0.96248	313.512	0.96249	130.406
	0.64216	496.547	0.64215	280.276	0.96323	313.95	0.96324	130.083
	0.64267	496.44	0.64266	280.396	0.96399	313.994	0.964	130.065
	0.64316	497.106	0.64316	280.692	0.96473	314.439	0.96474	130.248
	0.64366	497.364	0.64367	281.228	0.96549	314.265	0.9655	130.336
	0.64416	497.693	0.64416	281.553	0.96624	314.867	0.96625	130.497
	0.64466	498.254	0.64466	281.408	0.967	314.781	0.967	130.359
	0.64516	498.465	0.64517	281.464	0.96774	314.954	0.96775	130.738
	0.64565	498.844	0.64566	281.8	0.96848	315.212	0.9685	130.787
	0.64617	499.435	0.64616	282.229	0.96924	315.453	0.96924	130.907
	0.64666	499.824	0.64665	281.92	0.96999	315.81	0.97001	130.829
	0.64716	500.057	0.64716	282.754	0.97074	316.194	0.97075	131.008
	0.64766	500.584	0.64766	282.835	0.97148	316.525	0.9715	131.135
	0.64816	500.617	0.64816	283.118	0.97224	316.731	0.97224	131.234
	0.64866	501.348	0.64866	283.12	0.97299	316.825	0.973	131.469
	0.64915	501.328	0.64916	283.573	0.97374	317.174	0.97375	131.387
	0.64966	502.191	0.64966	284.128	0.97449	317.522	0.9745	131.473
	0.65016	502.479	0.65016	283.963	0.97524	317.305	0.97525	131.697
	0.65066	502.614	0.65066	284.008	0.97599	317.397	0.97599	131.948
	0.65116	503.095	0.65116	284.382	0.97674	318.008	0.97675	132.098
	0.65167	503.677	0.65166	284.844	0.97749	318.087	0.9775	132.094
	0.65216	503.575	0.65217	285.001	0.97824	318.933	0.97825	131.999
	0.65267	504.41	0.65266	285.181	0.97899	318.929	0.979	132.505
	0.65315	504.656	0.65316	285.355	0.97974	318.871	0.97975	132.456
	0.65366	505.124	0.65366	285.591	0.9805	319.285	0.9805	132.169
	0.65416	505.588	0.65416	285.768	0.98124	320.114	0.98125	132.664
	0.65466	505.931	0.65466	286.237	0.98199	320.202	0.982	132.81
	0.65516	506.596	0.65517	286.297	0.98274	320.31	0.98275	132.84
	0.65566	506.829	0.65566	286.957	0.98349	320.387	0.9835	133.157
	0.65616	507.171	0.65617	286.487	0.98424	320.921	0.98425	133.31
	0.65666	507.666	0.65666	286.914	0.98498	321.35	0.985	133.224
	0.65716	508.123	0.65717	287.352	0.98574	321.43	0.98575	133.287
	0.65767	508.18	0.65767	287.707	0.9865	321.757	0.9865	133.198
	0.65816	508.27	0.65816	287.524	0.98724	322.469	0.98725	133.578
	0.65866	508.851	0.65867	287.824	0.98799	322.638	0.98801	133.301
	0.65915	509.222	0.65917	287.958	0.98874	322.997	0.98876	133.661
	0.65967	509.608	0.65966	287.985	0.98949	323.232	0.9895	133.993
	0.66017	510.074	0.66017	288.435	0.99025	323.856	0.99025	133.848
	0.66066	510.683	0.66066	288.88	0.991	324.054	0.991	134.065
	0.66117	511.163	0.66117	288.996	0.99174	324.759	0.99175	134.331
	0.66166	511.647	0.66167	289.442	0.99249	325.168	0.9925	134.149
	0.66216	511.879	0.66217	289.577	0.99325	325.482	0.99325	134.429
	0.66266	511.973	0.66266	289.716	0.994	326.289	0.994	134.417
	0.66317	512.558	0.66317	290.091	0.99475	326.438	0.99476	134.659
	0.66367	512.945	0.66366	290.32	0.99549	327.107	0.99551	135.024
	0.66417	512.945	0.66417	290.162	0.99624	327.387	0.99626	134.797
	0.66466	513.344	0.66466	290.419	0.997	327.888	0.997	134.712
	0.66517	514.329	0.66517	290.628	0.99774	328.231	0.99775	134.997
	0.66566	514.153	0.66567	291.084	0.9985	329.131	0.9985	135.273
	0.66617	514.68	0.66616	291.514	0.99925	329.613	0.99926	135.292
	0.66666	515.181	0.66667	291.893	0.99999	330.503	1.00001	135.319
	0.66717	515.659	0.66717	291.764	1.00075	330.697	1.00076	135.494
	0.66767	515.844	0.66766	291.92	1.00149	331.265	1.0015	135.679
	0.66817	516.486	0.66816	292.165	1.00224	331.813	1.00225	135.899
	0.66866	517.079	0.66867	292.244	1.00299	332.82	1.00301	135.927
	0.66917	517.221	0.66916	292.911	1.00375	332.913	1.00376	135.735
	0.66966	517.513	0.66967	292.873	1.0045	333.438	1.0045	135.833
	0.67017	518.004	0.67016	293.19	1.00524	334.367	1.00526	136.151
	0.67067	518.378	0.67066	293.33	1.006	334.64	1.006	136.222
	0.67117	518.571	0.67117	293.406	1.00675	335.456	1.00676	136.321
	0.67166	519.11	0.67167	293.442	1.0075	335.625	1.00751	136.241
	0.67217	519.559	0.67217	293.866	1.00825	336.381	1.00826	136.389
	0.67266	520.026	0.67267	293.904	1.009	336.974	1.009	136.529
	0.67318	520.755	0.67317	294.165	1.00975	337.597	1.00976	136.993
	0.67367	520.35	0.67367	294.46	1.0105	338.484	1.01051	137.019
	0.67417	521.147	0.67417	294.941	1.01125	339.045	1.01125	136.7
	0.67466	521.668	0.67468	294.795	1.012	339.889	1.01201	136.92
	0.67517	521.747	0.67517	295.364	1.01275	340.184	1.01275	136.99
	0.67567	521.884	0.67567	295.263	1.0135	341.164	1.01351	137.103
	0.67616	522.433	0.67617	295.444	1.01425	341.193	1.01426	137.172
	0.67667	522.83	0.67667	295.887	1.015	341.946	1.01501	137.686
	0.67716	523.25	0.67717	296.155	1.01575	342.678	1.01576	137.521
	0.67767	523.732	0.67767	296.181	1.0165	343.479	1.01651	137.437
	0.67817	524.289	0.67817	296.433	1.01725	343.892	1.01727	137.94
	0.67866	524.34	0.67868	296.665	1.018	344.725	1.01801	137.811
	0.67917	525.097	0.67917	296.657	1.01875	345.22	1.01876	137.932
	0.67967	525.404	0.67967	297.094	1.0195	345.945	1.01951	138.157
	0.68017	525.801	0.68017	297.526	1.02025	346.647	1.02026	138.07
	0.68066	526.496	0.68067	297.629	1.021	347.378	1.02101	138.553
	0.68117	526.258	0.68117	297.716	1.02175	347.925	1.02177	138.539
	0.68166	526.94	0.68167	298.184	1.0225	348.723	1.02251	138.596
	0.68217	527.243	0.68217	298.294	1.02325	349.627	1.02326	138.562
	0.68267	527.905	0.68267	298.571	1.024	350.177	1.02401	139.082
	0.68318	528.292	0.68317	298.648	1.02475	351.164	1.02476	138.966
	0.68367	528.696	0.68367	298.847	1.02551	351.545	1.02551	139.026
	0.68417	528.626	0.68417	299.361	1.02626	352.334	1.02627	139.205
	0.68467	528.896	0.68467	299.597	1.027	352.691	1.02701	139.321
	0.68517	529.591	0.68517	299.452	1.02776	353.694	1.02776	139.422
	0.68567	530.023	0.68567	299.722	1.02851	354.273	1.02851	139.662
	0.68617	530.182	0.68617	300.124	1.02925	354.919	1.02927	139.852
	0.68667	530.373	0.68667	300.451	1.03	355.897	1.03001	139.735
	0.68717	531.076	0.68717	300.685	1.03075	356.13	1.03076	140.017
	0.68767	531.413	0.68768	300.893	1.03151	356.832	1.03151	139.67
	0.68817	531.896	0.68817	300.754	1.03226	357.831	1.03226	140.105
	0.68867	532.192	0.68867	301.226	1.033	358.952	1.03301	140.155
	0.68917	532.786	0.68917	301.574	1.03375	358.926	1.03376	140.259
	0.68967	533.238	0.68967	301.345	1.0345	360.03	1.03452	139.945
	0.69017	533.531	0.69018	301.966	1.03526	360.637	1.03526	140.188
	0.69067	533.651	0.69067	302.614	1.03601	361.667	1.03602	140.544
	0.69117	534.385	0.69117	302.631	1.03676	361.834	1.03677	140.537
	0.69167	534.703	0.69168	302.446	1.0375	362.756	1.03752	140.916
	0.69217	535.227	0.69218	302.731	1.03825	363.604	1.03826	140.897
	0.69267	535.413	0.69268	302.773	1.03901	363.931	1.03902	140.761
	0.69317	535.74	0.69317	303.115	1.03976	364.727	1.03976	141.258
	0.69368	535.837	0.69367	303.637	1.0405	365.369	1.04052	141.217
	0.69417	536.375	0.69418	303.643	1.04125	366.2	1.04126	141.079
	0.69467	536.466	0.69467	303.678	1.04201	366.635	1.04202	141.16
	0.69518	537.534	0.69517	304.249	1.04275	367.534	1.04277	141.572
	0.69567	537.804	0.69567	304.328	1.04351	368.172	1.04352	141.575
	0.69617	537.851	0.69618	304.673	1.04426	368.971	1.04427	141.739
	0.69667	538.354	0.69667	304.632	1.045	369.468	1.04502	141.779
	0.69717	539.248	0.69717	304.885	1.04576	370.754	1.04577	142.097
	0.69768	538.975	0.69768	305.144	1.04651	371.362	1.04651	142.087
	0.69817	539.633	0.69818	305.431	1.04726	372.196	1.04726	142.441
	0.69867	540.226	0.69868	305.385	1.04801	372.875	1.04803	142.355
	0.69919	540.254	0.69918	305.934	1.04876	373.956	1.04876	142.723
	0.69967	541.127	0.69968	306.183	1.04951	374.596	1.04952	142.406
	0.70017	541.695	0.70017	306.011	1.05026	375.176	1.05026	142.553
	0.70067	541.618	0.70067	306.499	1.051	375.947	1.05101	142.529
	0.70117	541.942	0.70119	306.918	1.05176	377.09	1.05178	142.686
	0.70167	542.691	0.70167	307.126	1.05251	377.504	1.05252	143.284
	0.70217	542.767	0.70218	307.019	1.05326	378.321	1.05327	142.825
	0.70267	543.591	0.70268	307.208	1.05401	379.157	1.05402	143.209
	0.70317	543.558	0.70318	307.719	1.05477	379.795	1.05477	143.084
	0.70367	544.06	0.70368	308.056	1.05551	380.519	1.05552	143.329
	0.70418	544.336	0.70418	308.448	1.05626	381.248	1.05627	143.505
	0.70467	545.217	0.70468	308.451	1.05701	382.011	1.05702	143.336
	0.70518	545.138	0.70517	308.348	1.05777	382.55	1.05777	143.767
	0.70567	545.677	0.70569	309.036	1.05851	383.318	1.05852	143.746
	0.70618	546.052	0.70618	308.729	1.05926	384.189	1.05927	143.803
	0.70668	546.724	0.70668	309.06	1.06001	385.58	1.06002	144.071
	0.70717	546.618	0.70718	309.21	1.06076	385.864	1.06077	144.312
	0.70768	547.165	0.70768	309.449	1.06151	386.743	1.06152	143.908
	0.70818	547.75	0.70818	309.996	1.06226	387.057	1.06227	144.272
	0.70868	547.693	0.70867	310.233	1.06301	387.974	1.06302	144.282
	0.70917	547.998	0.70918	310.149	1.06376	388.665	1.06377	144.822
	0.70967	548.834	0.70967	310.318	1.06451	389.849	1.06452	144.716
	0.71018	548.948	0.71017	310.775	1.06527	389.903	1.06527	144.94
	0.71067	549.299	0.71068	311.047	1.06601	391.25	1.06602	145.006
	0.71118	549.913	0.71119	311.201	1.06676	392.064	1.06677	145.063
	0.71167	549.939	0.71168	311.261	1.06751	392.39	1.06752	145.014
	0.71217	550.601	0.71218	311.575	1.06827	393.273	1.06828	145.578
	0.71269	550.663	0.71268	311.892	1.06901	394.187	1.06902	145.295
	0.71318	550.976	0.71318	311.947	1.06977	394.834	1.06978	145.398
	0.71367	551.342	0.71368	312.421	1.07051	395.779	1.07052	145.349
	0.71418	551.58	0.71418	312.568	1.07127	396.51	1.07127	145.753
	0.71468	552.15	0.71468	312.876	1.07201	396.944	1.07202	145.706
	0.71517	552.491	0.71518	313.159	1.07276	398.412	1.07277	145.934
	0.71568	552.463	0.71568	313.194	1.07351	398.764	1.07352	146.029
	0.71619	553.378	0.71617	313.215	1.07426	399.325	1.07428	146.062
	0.71668	553.613	0.71668	313.231	1.07502	399.92	1.07502	146.223
	0.71718	554.181	0.71718	314.115	1.07576	400.935	1.07578	146.403
	0.71767	554.056	0.71768	314.203	1.07652	401.358	1.07652	146.416
	0.71818	554.905	0.71819	314.446	1.07726	402.402	1.07727	146.565
	0.71868	555.08	0.71868	314.799	1.07801	403.272	1.07802	146.931
	0.71918	555.177	0.71918	314.881	1.07877	403.725	1.07878	146.709
	0.71968	555.881	0.71968	315.025	1.07951	404.426	1.07953	146.776
	0.72018	556.276	0.72017	315.183	1.08026	405.441	1.08027	147.035
	0.72067	556.78	0.72067	315.06	1.08102	406.354	1.08102	147.415
	0.72118	556.731	0.72118	315.466	1.08177	407.068	1.08178	147.266
	0.72169	557.501	0.72167	316.145	1.08252	407.884	1.08252	147.146
	0.72217	558.158	0.72218	316.025	1.08326	408.746	1.08327	147.64
	0.72268	558.394	0.72268	316.634	1.08402	409.185	1.08403	147.497
	0.72318	558.692	0.7232	315.997	1.08477	410.072	1.08477	147.919
	0.72367	559.227	0.72369	316.567	1.08551	410.804	1.08552	147.739
	0.72419	559.677	0.72418	316.958	1.08627	411.976	1.08627	148.068
	0.72468	559.961	0.72468	317.323	1.08702	412.674	1.08702	147.958
	0.72517	560.398	0.72518	317.468	1.08776	413.654	1.08778	147.983
	0.72568	560.959	0.72568	317.845	1.08852	414.362	1.08852	148.212
	0.72618	561.184	0.72619	317.514	1.08927	415.269	1.08928	148.335
	0.72668	561.18	0.72668	318.254	1.09001	415.59	1.09002	148.354
	0.72718	561.511	0.72719	317.95	1.09077	416.462	1.09078	148.321
	0.72768	561.683	0.72767	319.068	1.09152	417.218	1.09152	148.604
	0.72818	562.215	0.72819	318.64	1.09227	418.243	1.09228	148.802
	0.72868	562.827	0.72868	319.175	1.09301	418.847	1.09303	149.064
	0.72918	563.567	0.72917	319.548	1.09377	419.74	1.09378	148.742
	0.72968	563.716	0.72968	319.174	1.09452	420.375	1.09453	148.999
	0.73018	563.475	0.73018	319.642	1.09528	421.089	1.09527	148.991
	0.73068	564.407	0.73068	320.74	1.09602	422.225	1.09603	149.447
	0.73118	564.936	0.73118	320.088	1.09677	422.498	1.09678	149.258
	0.73167	565.575	0.73169	320.26	1.09752	423.631	1.09752	149.58
	0.73218	565.712	0.73218	320.621	1.09827	424.202	1.09828	149.439
	0.73268	565.817	0.73268	320.832	1.09902	425.036	1.09903	149.577
	0.73318	566.159	0.73319	320.839	1.09977	426.026	1.09978	149.878
	0.73368	567.018	0.73368	320.995	1.10052	426.787	1.10053	150.041
	0.73418	567.332	0.73418	321.747	1.10127	427.439	1.10128	150.047
	0.73468	567.628	0.73469	322.027	1.10202	427.915	1.10203	150.168
	0.73519	567.902	0.73518	322.118	1.10277	428.857	1.10279	150.554
	0.73567	567.935	0.73568	321.881	1.10352	429.768	1.10353	150.202
	0.73617	568.737	0.73619	322.433	1.10427	430.546	1.10428	150.549
	0.73669	568.857	0.73668	322.529	1.10503	431.215	1.10503	150.944
	0.73718	569.429	0.73718	322.894	1.10577	431.724	1.10578	150.822
	0.73768	569.941	0.73769	322.784	1.10652	432.611	1.10653	150.95
	0.73819	570.224	0.73819	323.05	1.10728	432.926	1.10728	151.048
	0.73868	570.328	0.73869	322.989	1.10803	434.099	1.10803	151.055
	0.73919	570.699	0.73918	323.293	1.10878	434.771	1.10879	151.18
	0.73968	571.581	0.73968	323.518	1.10952	435.454	1.10953	151.478
	0.74018	571.51	0.74019	323.774	1.11028	436.171	1.11028	151.46
	0.74069	571.948	0.74069	324.022	1.11102	436.719	1.11103	151.834
	0.74118	572.38	0.74118	324.522	1.11177	437.884	1.11178	151.796
	0.74168	572.94	0.74169	324.65	1.11252	438.893	1.11254	152.025
	0.74219	573.163	0.74219	324.82	1.11328	439.346	1.11328	152.081
	0.74268	573.642	0.74268	325.248	1.11402	440.309	1.11403	152.301
	0.74319	573.76	0.74319	325.279	1.11477	441.302	1.11478	152.342
	0.74368	574.165	0.74368	325.722	1.11552	441.873	1.11553	152.371
	0.74418	574.844	0.74418	325.521	1.11628	442.972	1.11629	152.464
	0.74469	575.3	0.74469	325.864	1.11703	443.465	1.11703	152.271
	0.74518	575.796	0.74519	325.813	1.11778	444.175	1.11778	152.658
	0.74568	576.095	0.74569	326.204	1.11852	444.885	1.11853	152.734
	0.74618	576.156	0.74618	326.777	1.11927	445.763	1.11928	152.961
	0.74668	576.457	0.74669	326.982	1.12002	446.625	1.12003	152.746
	0.74719	577.143	0.74719	327.15	1.12078	447.324	1.12078	153.152
	0.74769	577.641	0.74769	327.3	1.12153	448.075	1.12153	153.443
	0.74818	578.177	0.74819	328.044	1.12228	448.688	1.12229	153.392
	0.74869	578.08	0.74868	327.927	1.12303	449.778	1.12304	153.572
	0.74919	578.251	0.74919	327.972	1.12378	450.322	1.12378	153.6
	0.74968	578.914	0.74969	328.49	1.12453	451.287	1.12453	153.806
	0.7502	579.445	0.75018	328.481	1.12528	452.168	1.12529	154.152
	0.75067	579.507	0.75069	328.859	1.12603	452.801	1.12604	153.955
	0.75118	580.369	0.75118	328.772	1.12677	453.754	1.12679	154.246
	0.75168	580.435	0.75169	328.919	1.12753	454.112	1.12753	154.134
	0.75219	580.708	0.75219	329.456	1.12827	454.927	1.12829	154.253
	0.75269	581.205	0.75268	329.442	1.12903	455.633	1.12904	154.35
	0.75319	581.802	0.75319	329.981	1.12978	456.217	1.12979	154.122
	0.75369	581.969	0.75368	329.894	1.13053	457.232	1.13053	154.393
	0.75418	582.483	0.75419	330.171	1.13128	457.625	1.13129	154.955
	0.75469	582.955	0.75469	330.446	1.13202	458.638	1.13204	154.782
	0.75517	583.403	0.75519	330.595	1.13278	459.513	1.13279	155.006
	0.75568	583.024	0.75569	330.887	1.13352	459.861	1.13353	154.92
	0.75619	584.075	0.75619	331.149	1.13428	460.961	1.13428	155.017
	0.75669	584.531	0.75669	331.258	1.13503	461.283	1.13504	155.335
	0.75719	584.925	0.7572	331.649	1.13578	462.409	1.13579	155.457
	0.75769	585.44	0.75768	331.637	1.13653	463.164	1.13655	155.449
	0.75819	585.687	0.75818	332.325	1.13728	464.056	1.13729	155.644
	0.75868	586.197	0.75869	332.06	1.13803	464.736	1.13804	155.479
	0.7592	586.247	0.75919	332.687	1.13878	465.288	1.1388	155.73
	0.75969	586.518	0.75969	332.366	1.13954	465.904	1.13954	155.833
	0.76018	587.024	0.76019	332.765	1.14028	467.129	1.14029	156.201
	0.76069	587.852	0.76068	333.317	1.14103	468.066	1.14104	155.93
	0.76118	587.884	0.76119	333.626	1.14178	468.884	1.14179	156.173
	0.76169	588.607	0.76168	333.456	1.14253	468.98	1.14254	156.41
	0.76218	589.076	0.7622	333.899	1.14328	469.662	1.14329	156.475
	0.76269	589.01	0.76269	334.063	1.14403	470.286	1.14403	156.752
	0.7632	589.55	0.7632	334.297	1.14478	471.413	1.14479	156.665
	0.76368	589.735	0.76368	333.93	1.14554	471.965	1.14554	156.882
	0.76418	590.608	0.76419	334.329	1.14628	472.602	1.14629	156.89
	0.76469	590.75	0.76469	334.788	1.14703	473.515	1.14704	156.658
	0.76519	590.926	0.76519	335.041	1.14778	474.28	1.14779	156.942
	0.76568	591.124	0.7657	335.142	1.14854	475.329	1.14854	156.974
	0.76619	591.697	0.76619	335.486	1.14928	475.724	1.14929	157.492
	0.76668	591.995	0.7667	335.653	1.15004	476.699	1.15005	157.497
	0.76719	591.991	0.76719	335.968	1.15079	477.295	1.15079	157.356
	0.76769	592.302	0.76769	336.341	1.15153	478.182	1.15154	157.59
	0.76819	592.712	0.76819	336.256	1.15229	478.511	1.15229	158.007
	0.7687	593.238	0.7687	336.433	1.15304	479.389	1.15305	157.71
	0.76919	593.711	0.76919	337.008	1.15379	480.079	1.15379	158.126
	0.76969	594.006	0.76968	337.048	1.15454	481.161	1.15454	158.106
	0.77019	594.628	0.77019	337.115	1.15529	481.41	1.15529	157.867
	0.77069	595.027	0.7707	337.351	1.15603	482.271	1.15604	158.41
	0.77118	595.3	0.77119	337.475	1.15678	483.203	1.15679	158.295
	0.77169	595.292	0.77169	337.594	1.15753	483.583	1.15754	158.387
	0.77219	595.962	0.77219	338.103	1.15828	484.327	1.15829	158.671
	0.77269	596.176	0.7727	338.537	1.15904	485.105	1.15905	158.695
	0.77319	596.866	0.77319	338.599	1.15979	485.67	1.1598	158.876
	0.77369	596.911	0.7737	338.284	1.16053	486.386	1.16055	159.03
	0.77419	597.302	0.7742	338.946	1.16129	487.201	1.1613	159.031
	0.77469	598.429	0.77468	339.529	1.16204	487.723	1.16205	159.17
	0.77519	598.52	0.7752	339.644	1.16279	488.5	1.16279	159.321
	0.7757	598.998	0.7757	339.467	1.16353	489.414	1.16355	159.525
	0.7762	598.739	0.77619	339.768	1.16429	489.922	1.1643	159.243
	0.77669	598.637	0.7767	339.84	1.16504	491.022	1.16504	159.639
	0.77719	597.382	0.77719	339.877	1.16578	491.473	1.16579	159.735
	0.77769	597.68	0.7777	340.507	1.16654	492.488	1.16655	160.064
	0.77819	598.173	0.77819	340.649	1.16728	492.938	1.16729	160.154
	0.77869	598.248	0.7787	340.958	1.16804	493.925	1.16805	160.173
	0.77919	598.814	0.7792	341.064	1.16879	494.367	1.1688	160.532
	0.77969	598.913	0.7797	341.301	1.16954	495.166	1.16954	160.546
	0.78019	599.567	0.7802	341.024	1.17028	495.627	1.1703	160.79
	0.78069	599.618	0.78069	341.596	1.17104	496.085	1.17105	160.476
	0.78119	600.327	0.7812	341.305	1.17178	496.8	1.1718	160.827
	0.78169	600.963	0.78169	342.29	1.17255	497.35	1.17254	161.084
	0.7822	601.038	0.7822	342.55	1.17328	497.953	1.1733	161.073
	0.78269	601.246	0.78269	342.545	1.17404	498.857	1.17405	161.153
	0.78319	601.474	0.7832	342.805	1.17479	499.501	1.1748	161.36
	0.78369	601.93	0.7837	343.311	1.17554	500.147	1.17555	161.624
	0.78419	602.208	0.78419	343.17	1.17629	500.857	1.17629	161.7
	0.7847	602.936	0.7847	343.578	1.17704	501.484	1.17705	161.756
	0.7852	603.486	0.78519	343.46	1.17779	501.933	1.1778	161.757
	0.7857	603.912	0.7857	343.741	1.17854	502.671	1.17855	161.96
	0.78619	604.14	0.78621	344.389	1.17929	503.766	1.1793	162.332
	0.78669	604.7	0.78669	344.658	1.18005	504.262	1.18005	162.376
	0.78719	604.846	0.78719	344.563	1.18079	504.611	1.1808	162.925
	0.7877	605.077	0.7877	345.076	1.18153	505.046	1.18155	163.024
	0.7882	605.573	0.7882	344.891	1.18229	505.516	1.1823	163.045
	0.78869	606.013	0.78869	345.587	1.18304	505.88	1.18305	163.38
	0.78919	606.534	0.78921	345.563	1.18379	506.387	1.1838	163.681
	0.78969	607.027	0.78969	345.367	1.18454	506.385	1.18455	163.752
	0.79019	607.395	0.7902	345.802	1.1853	506.657	1.18531	164.134
	0.7907	607.75	0.79069	346.28	1.18604	507.547	1.18605	164.416
	0.79118	608.009	0.79121	346.211	1.18679	508.075	1.1868	164.687
	0.79169	607.753	0.79169	346.724	1.18754	508.752	1.18755	164.937
	0.7922	607.417	0.7922	346.842	1.18829	508.833	1.1883	165.662
	0.7927	608.071	0.7927	346.812	1.18905	509.621	1.18904	165.489
	0.79319	608.459	0.7932	347.322	1.18979	510.156	1.1898	165.805
	0.79369	608.793	0.7937	347.223	1.19054	510.584	1.19054	166.215
	0.7942	609.128	0.7942	347.481	1.1913	510.707	1.19131	166.605
	0.79469	609.299	0.7947	347.554	1.19205	510.826	1.19205	166.946
	0.7952	610.111	0.7952	348.214	1.19279	510.998	1.1928	167.348
	0.7957	610.323	0.7957	348.195	1.19354	511.36	1.19355	167.246
	0.7962	610.129	0.7962	348.709	1.1943	511.024	1.1943	167.935
	0.7967	611.132	0.7967	348.71	1.19504	511.552	1.19505	167.964
	0.79719	611.239	0.7972	349.181	1.1958	511.633	1.1958	168.293
	0.7977	611.75	0.7977	349.403	1.19655	511.889	1.19655	168.874
	0.7982	611.956	0.7982	349.407	1.19729	512.104	1.1973	169.076
	0.7987	612.844	0.7987	349.454	1.19804	512.562	1.19805	169.74
	0.79919	613.04	0.7992	349.959	1.19879	512.592	1.1988	170.057
	0.7997	613.348	0.7997	350.037	1.19954	513.34	1.19955	169.968
	0.8002	613.592	0.80019	350.203	1.2003	513.942	1.2003	170.434
	0.8007	614.085	0.8007	350.317	1.20105	514.337	1.20105	171.008
	0.8012	614.361	0.8012	350.754	1.20179	515.008	1.20181	171.043
	0.8017	614.554	0.80169	351.317	1.20255	515.396	1.20256	171.319
	0.8022	615.323	0.8022	351.245	1.2033	515.773	1.2033	171.526
	0.8027	615.836	0.8027	351.378	1.20404	516.412	1.20406	171.96
	0.80319	616.021	0.80321	351.611	1.2048	517.072	1.20481	172.655
	0.8037	616.647	0.8037	352.014	1.20555	517.218	1.20556	172.824
	0.8042	616.779	0.8042	351.745	1.2063	517.784	1.20631	173.015
	0.80469	617.256	0.8047	352.042	1.20704	518.078	1.20705	173.671
	0.8052	617.743	0.8052	352.368	1.20779	518.051	1.2078	173.773
	0.8057	618.246	0.8057	352.368	1.20854	518.161	1.20856	174.264
	0.8062	618.543	0.8062	352.866	1.2093	517.716	1.20931	174.698
	0.8067	618.752	0.8067	353.14	1.21005	517.805	1.21006	174.913
	0.80719	619.059	0.8072	353.429	1.2108	518.154	1.21081	175.27
	0.8077	619.451	0.80771	353.486	1.21155	518.578	1.21156	175.387
	0.8082	620.198	0.8082	353.735	1.2123	519.171	1.21231	176.238
	0.80871	620.659	0.8087	354.03	1.21305	519.044	1.21306	176.4
	0.80919	621.092	0.8092	354.138	1.2138	519.546	1.21381	176.78
	0.80971	621.599	0.8097	354.604	1.21455	520.267	1.21457	176.829
	0.81019	621.957	0.8102	354.498	1.2153	520.873	1.2153	177.343
	0.81069	622.128	0.8107	354.91	1.21606	521.238	1.21606	177.83
	0.81121	622.562	0.8112	354.781	1.2168	521.71	1.21681	178.351
	0.81169	622.969	0.8117	355.173	1.21755	522.226	1.21755	178.83
	0.8122	623.257	0.8122	355.458	1.21829	522.829	1.2183	178.925
	0.8127	623.775	0.8127	355.866	1.21905	523.212	1.21906	179.143
	0.81321	624.322	0.8132	356.168	1.21981	524.055	1.21981	179.702
	0.81371	624.718	0.8137	355.886	1.22056	524.377	1.22055	179.912
	0.81419	625.138	0.81421	356.512	1.2213	524.976	1.22131	180.388
	0.81471	625.529	0.81471	356.305	1.22205	525.047	1.22206	180.907
	0.8152	625.795	0.8152	356.923	1.22281	525.783	1.22281	180.906
	0.8157	626.001	0.81571	357.097	1.22355	525.78	1.22356	181.585
	0.81619	626.249	0.8162	357.31	1.2243	525.706	1.22431	181.894
	0.8167	627.101	0.8167	357.516	1.22505	525.462	1.22506	182.094
	0.8172	627.307	0.8172	357.585	1.2258	525.607	1.22581	182.622
	0.8177	627.568	0.81772	357.71	1.22655	526.036	1.22656	183.131
	0.8182	628.06	0.8182	358.188	1.2273	526.134	1.22731	183.555
	0.81869	628.537	0.81871	358.301	1.22805	526.811	1.22806	183.729
	0.8192	628.692	0.8192	358.939	1.2288	527.631	1.22881	183.922
	0.8197	628.978	0.8197	358.992	1.22955	527.989	1.22956	184.279
	0.82019	629.248	0.8202	359.155	1.2303	528.352	1.23031	184.417
	0.8207	629.459	0.82071	359.271	1.23106	528.849	1.23105	185.022
	0.8212	630.082	0.8212	359.478	1.23181	529.445	1.23182	185.395
	0.8217	630.169	0.82171	359.614	1.23256	529.473	1.23256	185.807
	0.82221	630.241	0.8222	360.026	1.23331	530.336	1.23331	186.05
	0.8227	631.064	0.8227	359.966	1.23405	530.045	1.23406	186.652
	0.8232	631.416	0.82321	360.643	1.2348	530.409	1.23481	186.898
	0.82369	631.637	0.8237	360.829	1.23555	531.345	1.23556	187.228
	0.82421	631.848	0.8242	360.889	1.2363	531.972	1.23631	187.725
	0.82471	632.372	0.8247	360.805	1.23706	532.358	1.23706	188.033
	0.8252	632.709	0.82521	361.124	1.2378	533.273	1.23781	188.565
	0.8257	632.929	0.82571	361.495	1.23856	533.604	1.23856	188.566
	0.8262	633.357	0.82621	361.99	1.23931	534.036	1.23932	189.251
	0.82671	633.904	0.8267	361.45	1.24005	534.62	1.24006	189.464
	0.8272	634.385	0.82721	361.803	1.24081	534.659	1.24081	190.088
	0.8277	634.938	0.82771	362.099	1.24156	535.393	1.24156	190.172
	0.82821	635.505	0.8282	362.678	1.2423	536.148	1.24231	190.82
	0.82871	635.595	0.82871	362.537	1.24306	536.367	1.24307	191.159
	0.8292	636.033	0.8292	362.223	1.24381	536.854	1.24381	191.395
	0.82971	635.897	0.82971	362.523	1.24455	537.023	1.24457	192.073
	0.8302	636.574	0.83021	363.068	1.2453	536.649	1.24531	192.347
	0.8307	637.069	0.8307	363.282	1.24606	537.051	1.24606	192.662
	0.83121	637.35	0.83121	363.183	1.24681	537.331	1.24682	193.196
	0.8317	637.909	0.8317	363.198	1.24755	537.458	1.24756	193.43
	0.83221	638.387	0.8322	363.562	1.24831	538.006	1.24832	193.826
	0.83271	638.394	0.8327	364.047	1.24906	538.855	1.24906	194.2
	0.83321	638.936	0.8332	364.311	1.2498	539.185	1.24982	194.78
	0.83371	639.151	0.83371	364.215	1.25057	539.542	1.25056	194.998
	0.83421	639.701	0.8342	364.496	1.25131	539.789	1.25131	195.166
	0.83471	640.387	0.83471	364.623	1.25206	540.553	1.25206	195.732
	0.8352	640.441	0.8352	364.782	1.25281	541.314	1.25282	196.436
	0.8357	641.127	0.8357	365.033	1.25356	542.147	1.25357	196.466
	0.83621	641.547	0.83621	365.119	1.25431	542.441	1.25432	197.059
	0.83671	641.709	0.83671	365.636	1.25506	542.857	1.25507	197.252
	0.83721	642.27	0.83721	365.926	1.25581	543.276	1.25582	197.724
	0.8377	642.85	0.8377	365.967	1.25657	543.566	1.25657	197.928
	0.83821	642.953	0.83821	365.97	1.25731	544.668	1.25731	198.212
	0.83871	643.323	0.83871	366.501	1.25806	545.234	1.25807	198.823
	0.83921	643.607	0.83921	366.97	1.25881	545.362	1.25881	198.686
	0.83971	644.082	0.83971	366.883	1.25956	545.854	1.25957	199.406
	0.8402	644.961	0.84021	367.429	1.26032	545.533	1.26032	200.06
	0.84072	644.521	0.84071	367.244	1.26107	545.29	1.26107	200.439
	0.84121	645.208	0.84121	367.304	1.26181	545.627	1.26182	200.629
	0.84171	645.744	0.84171	367.61	1.26256	546.029	1.26257	201.151
	0.8422	646.041	0.84221	367.997	1.26331	546.408	1.26331	201.669
	0.84272	646.484	0.84271	368.054	1.26406	546.831	1.26407	202.136
	0.84321	646.832	0.84321	368.261	1.26481	547.458	1.26482	202.154
	0.84371	647.221	0.8437	368.766	1.26556	547.671	1.26557	202.786
	0.8442	647.971	0.84421	368.759	1.26631	548.381	1.26632	202.985
	0.84472	648.316	0.8447	369.272	1.26707	548.592	1.26707	203.681
	0.84521	648.406	0.84522	369.357	1.26782	549.078	1.26782	203.736
	0.84571	648.644	0.84571	369.616	1.26856	549.912	1.26857	203.71
	0.84621	648.948	0.84622	369.782	1.26931	550.035	1.26932	204.851
	0.84671	649.469	0.84671	370.159	1.27006	550.47	1.27007	204.85
	0.84721	649.585	0.84721	370.413	1.27081	550.688	1.27082	205.715
	0.8477	650.037	0.84772	370.065	1.27156	551.414	1.27157	206.097
	0.84821	650.359	0.84821	370.752	1.27232	551.648	1.27233	206.129
	0.84871	650.592	0.84871	370.699	1.27307	552.283	1.27307	206.416
	0.8492	650.568	0.84922	371.02	1.27382	552.747	1.27382	207.177
	0.84971	650.968	0.84971	370.927	1.27456	553.363	1.27457	207.562
	0.8502	651.659	0.85022	371.547	1.27532	553.752	1.27532	207.783
	0.85071	651.743	0.85071	371.638	1.27607	554.498	1.27607	208.445
	0.85121	652.332	0.85121	372.275	1.27681	554.871	1.27682	208.537
	0.85171	652.542	0.85171	372.077	1.27756	555.449	1.27757	208.603
	0.85221	653.024	0.85221	372.004	1.27832	556.172	1.27833	209.009
	0.85271	653.391	0.85271	372.214	1.27906	556.601	1.27907	209.322
	0.85321	654.266	0.85321	372.64	1.27982	556.87	1.27982	209.968
	0.85371	654.501	0.85372	373.086	1.28057	557.636	1.28058	210.587
	0.85421	654.963	0.8542	372.971	1.28131	557.447	1.28132	210.762
	0.85471	654.976	0.85472	373.13	1.28207	557.142	1.28207	211.057
	0.85521	655.397	0.85521	373.456	1.28282	557.849	1.28283	211.5
	0.85571	655.678	0.85572	374.202	1.28357	557.812	1.28358	211.997
	0.85621	656.295	0.85621	374.269	1.28432	558.41	1.28432	212.364
	0.85671	656.507	0.85672	374.302	1.28506	558.566	1.28508	212.797
	0.85721	657.199	0.85721	374.649	1.28581	559.042	1.28583	213.165
	0.85772	657.651	0.85771	374.343	1.28657	559.719	1.28657	213.146
	0.85821	657.317	0.85822	375.011	1.28732	560.586	1.28733	213.778
	0.85871	658.28	0.85871	375.12	1.28806	561.346	1.28807	214.11
	0.85921	658.737	0.85921	375.495	1.28882	561.196	1.28882	215.076
	0.85971	658.555	0.85972	375.441	1.28957	561.888	1.28957	215.31
	0.86022	659.051	0.86021	375.642	1.29032	562.576	1.29033	215.647
	0.86071	659.938	0.86072	376.2	1.29107	563.337	1.29107	215.742
	0.86122	660.139	0.86121	376.674	1.29181	563.811	1.29183	216.493
	0.86171	660.422	0.86171	376.301	1.29257	564.111	1.29257	216.666
	0.86221	661.207	0.86221	376.954	1.29332	564.419	1.29333	217.114
	0.86271	661.249	0.86271	376.979	1.29407	565.351	1.29408	217.215
	0.86321	662.018	0.86321	377.331	1.29482	565.935	1.29484	217.456
	0.86372	662.091	0.86371	377.385	1.29557	565.918	1.29557	217.601
	0.86421	662.594	0.86422	377.749	1.29632	566.657	1.29633	218.16
	0.86471	662.73	0.86472	378.086	1.29706	566.471	1.29708	218.67
	0.86521	662.906	0.86521	378.041	1.29782	567.041	1.29783	219.045
	0.86572	663.497	0.86572	378.507	1.29857	567.271	1.29857	219.426
	0.86621	663.789	0.86621	378.742	1.29932	567.929	1.29934	219.773
	0.86671	664.654	0.86672	378.596	1.30007	568.392	1.30008	219.994
	0.86721	664.443	0.86721	378.897	1.30083	568.795	1.30083	221.046
	0.86772	664.852	0.86771	379.175	1.30157	569.508	1.30158	221.014
	0.86821	665.298	0.86821	379.014	1.30232	570.017	1.30233	221.54
	0.86872	663.965	0.86872	379.602	1.30307	570.462	1.30308	221.955
	0.86921	659.862	0.86921	379.952	1.30382	570.754	1.30382	222.266
	0.86971	660.052	0.86972	379.816	1.30457	570.911	1.30458	222.514
	0.87021	660.407	0.87023	380.279	1.30532	571.209	1.30533	222.969
	0.87072	660.91	0.87072	380.167	1.30607	571.48	1.30608	223.691
	0.87121	661.138	0.87121	380.563	1.30682	572.63	1.30683	224.087
	0.87172	661.686	0.87171	381.188	1.30757	573.171	1.30758	224.495
	0.87221	661.87	0.87222	381.296	1.30832	573.587	1.30833	224.596
	0.87272	662.601	0.87272	381.446	1.30908	573.898	1.30908	225.179
	0.87321	662.783	0.87321	381.3	1.30982	574.204	1.30983	225.834
	0.87372	662.812	0.87371	381.733	1.31057	574.761	1.31058	226.153
	0.87422	663.053	0.87422	382.212	1.31132	574.654	1.31133	226.844
	0.8747	663.672	0.87472	382.094	1.31207	575.461	1.31208	226.826
	0.87522	664.065	0.87523	382.386	1.31282	575.605	1.31283	227.432
	0.87571	664.098	0.87571	383.189	1.31357	576.385	1.31358	227.952
	0.87621	664.707	0.87622	382.895	1.31433	576.728	1.31433	228.08
	0.87671	665.087	0.87672	383.289	1.31507	577.365	1.31509	228.551
	0.87722	665.237	0.87722	383.441	1.31582	577.935	1.31583	229.068
	0.87771	665.574	0.87773	383.077	1.31657	578.428	1.31658	229.307
	0.87822	666.341	0.87822	383.599	1.31732	578.831	1.31733	229.882
	0.87871	666.394	0.87872	383.911	1.31808	578.801	1.31808	230.538
	0.87923	667.035	0.87921	384.568	1.31883	579.261	1.31883	230.753
	0.87972	667.572	0.87972	384.529	1.31957	579.451	1.31959	230.881
	0.88022	667.34	0.88022	384.695	1.32032	580.231	1.32033	231.69
	0.88072	667.989	0.88072	384.771	1.32108	580.895	1.32108	231.965
	0.88122	668.437	0.88122	384.977	1.32182	581.369	1.32183	231.987
	0.88172	668.825	0.88172	385.096	1.32258	582.014	1.32258	232.596
	0.88222	668.997	0.88221	385.156	1.32333	582.312	1.32333	232.763
	0.88272	669.547	0.88273	385.641	1.32407	583.067	1.32409	233.362
	0.88322	669.783	0.88322	385.708	1.32482	583.28	1.32484	234.091
	0.88372	670.129	0.88372	385.98	1.32558	583.335	1.32558	234.342
	0.88422	670.847	0.88422	386.482	1.32634	583.643	1.32634	234.726
	0.88471	671.331	0.88472	386.435	1.32707	584.101	1.32709	235.141
	0.88522	671.079	0.88522	386.652	1.32783	584.468	1.32784	235.6
	0.88572	671.603	0.88572	386.739	1.32858	585.364	1.32859	236.389
	0.88621	672.447	0.88622	387.216	1.32933	585.31	1.32933	236.332
	0.88672	672.448	0.88672	387.713	1.33008	586.085	1.33008	236.684
	0.88721	672.981	0.88723	387.763	1.33083	586.684	1.33083	237.259
	0.88771	673.27	0.88772	387.841	1.33157	587.337	1.33159	238.015
	0.88822	673.805	0.88822	387.94	1.33233	587.554	1.33234	238.557
	0.88872	674.348	0.88872	388.309	1.33307	587.976	1.33309	238.993
	0.88922	674.723	0.88922	388.505	1.33383	588.292	1.33384	239.218
	0.88972	675.049	0.88972	389.317	1.33458	588.74	1.33459	239.879
	0.89022	675.287	0.89022	388.763	1.33533	589.17	1.33534	240.146
	0.89072	675.814	0.89072	389.29	1.33607	589.607	1.33609	240.594
	0.89122	676.035	0.89123	389.419	1.33683	590.518	1.33684	241.192
	0.89172	676.514	0.89171	389.902	1.33758	590.842	1.33759	241.934
	0.89222	677.251	0.89222	389.69	1.33833	591.137	1.33834	242.056
	0.89271	677.077	0.89272	389.725	1.33908	591.694	1.33909	242.455
	0.89323	677.762	0.89323	389.861	1.33983	592.246	1.33984	243.207
	0.89372	677.784	0.89372	390.219	1.34059	592.585	1.34059	243.5
	0.89422	678.572	0.89422	390.456	1.34133	593.031	1.34134	244.238
	0.89472	679.142	0.89472	390.979	1.34208	593.009	1.34209	244.477
	0.89522	679.541	0.89522	391.005	1.34283	593.248	1.34284	244.94
	0.89571	679.828	0.89573	391.288	1.34358	593.732	1.34359	245.491
	0.89622	680.047	0.89623	391.528	1.34432	594.118	1.34434	245.784
	0.89672	680.71	0.89672	392	1.34508	594.31	1.34509	245.996
	0.89722	680.819	0.89723	391.909	1.34583	594.998	1.34584	246.71
	0.89772	681.511	0.89772	392.314	1.34658	595.061	1.34659	246.912
	0.89822	681.523	0.89822	392.454	1.34733	595.881	1.34734	247.762
	0.89873	681.853	0.89873	392.649	1.34808	596.464	1.34809	248.094
	0.89922	682.284	0.89923	392.592	1.34883	596.422	1.34883	248.461
	0.89972	682.566	0.89972	392.766	1.34958	597.547	1.34959	248.85
	0.90022	683.125	0.90022	393.107	1.35033	597.786	1.35034	249.088
	0.90073	683.375	0.90072	393.263	1.35108	598.358	1.35109	249.711
	0.90122	683.547	0.90123	393.64	1.35183	598.438	1.35184	249.821
	0.90172	683.823	0.90172	394.239	1.35258	599.256	1.35259	250.561
	0.90222	684.019	0.90223	393.741	1.35334	599.746	1.35334	250.696
	0.90272	684.313	0.90272	394.285	1.35408	600.069	1.3541	251.093
	0.90323	684.808	0.90322	394.29	1.35484	600.645	1.35484	251.949
	0.90371	685.041	0.90373	394.542	1.35558	600.962	1.35559	252.347
	0.90422	685.752	0.90422	394.464	1.35633	600.881	1.35634	252.59
	0.90472	686.536	0.90472	395.152	1.35708	601.339	1.35709	253.334
	0.90522	686.211	0.90523	395.176	1.35784	602.129	1.35784	253.606
	0.90571	686.651	0.90573	395.621	1.35858	602.37	1.35859	254.033
	0.90623	687.221	0.90622	395.927	1.35934	603.073	1.35935	254.782
	0.90673	687.475	0.90672	395.864	1.36008	603.658	1.36009	255.523
	0.90722	688.079	0.90723	396.067	1.36083	603.962	1.36084	255.711
	0.90773	688.109	0.90772	396.298	1.36158	604.829	1.3616	256.125
	0.90822	688.715	0.90822	396.558	1.36234	605.325	1.36234	256.525
	0.90872	689.143	0.90872	396.879	1.36308	605.83	1.36309	257.004
	0.90924	689.276	0.90923	396.943	1.36383	606.347	1.36384	257.4
	0.90972	689.535	0.90972	397.129	1.36459	606.559	1.36459	257.955
	0.91022	690.059	0.91023	397.361	1.36534	607.033	1.36534	258.197
	0.91072	690.36	0.91073	397.758	1.36609	607.584	1.3661	258.79
	0.91123	690.855	0.91122	397.921	1.36684	607.549	1.36685	258.849
	0.91172	691.375	0.91174	397.659	1.36759	607.894	1.36759	259.448
	0.91223	691.712	0.91223	398.382	1.36834	608.482	1.36835	260.025
	0.91272	692.224	0.91271	398.384	1.36909	608.584	1.36909	260.455
	0.91323	692.527	0.91323	399.032	1.36983	609.105	1.36985	260.88
	0.91372	692.936	0.91373	399.233	1.37059	609.149	1.3706	261.242
	0.91422	693.573	0.91422	398.997	1.37134	610.096	1.37135	261.731
	0.91473	693.596	0.91473	399.597	1.37209	610.52	1.3721	261.598
	0.91522	693.862	0.91523	399.852	1.37284	611.067	1.37284	262.253
	0.91573	694.407	0.91573	399.789	1.37359	611.471	1.37359	262.716
	0.91622	694.645	0.91623	399.625	1.37434	612.038	1.37435	263.249
	0.91673	694.882	0.91673	400.365	1.37509	612.445	1.3751	263.38
	0.91722	695.443	0.91723	400.348	1.37584	613.088	1.37584	263.691
	0.91772	695.734	0.91773	400.96	1.37659	613.646	1.3766	263.85
	0.91823	696.005	0.91823	401.003	1.37734	613.815	1.37734	264.447
	0.91873	696.884	0.91873	401.201	1.37809	614.368	1.3781	264.618
	0.91922	697.073	0.91923	401.326	1.37884	614.785	1.37885	264.927
	0.91973	697.513	0.91973	401.595	1.37959	615.438	1.3796	265.206
	0.92023	697.718	0.92022	401.516	1.38034	615.626	1.38034	265.431
	0.92072	697.962	0.92073	401.611	1.38109	616.131	1.3811	265.642
	0.92123	698.472	0.92123	402.26	1.38184	616.575	1.38185	266.055
	0.92174	698.948	0.92173	402.229	1.38259	616.551	1.3826	266.578
	0.92222	699.28	0.92223	402.619	1.38334	617.051	1.38335	266.9
	0.92272	699.861	0.92273	402.755	1.3841	617.486	1.3841	267.153
	0.92323	700.571	0.92323	402.722	1.38484	618.448	1.38485	267.464
	0.92374	700.511	0.92373	403.391	1.38559	618.493	1.3856	267.358
	0.92423	700.379	0.92423	403.441	1.38634	619.087	1.38635	267.883
	0.92473	701.342	0.92472	403.514	1.38709	619.835	1.3871	267.606
	0.92523	701.457	0.92524	403.901	1.38784	620.043	1.38785	268.571
	0.92573	702.129	0.92572	403.988	1.38858	620.564	1.3886	268.609
	0.92622	702.227	0.92623	403.965	1.38935	621.297	1.38935	269.151
	0.92673	702.897	0.92673	404.82	1.39009	621.762	1.3901	269.369
	0.92723	702.983	0.92723	404.76	1.39084	622.002	1.39086	269.337
	0.92773	703.153	0.92773	405.29	1.3916	622.562	1.3916	269.446
	0.92823	703.687	0.92823	405.554	1.39235	623.253	1.39235	269.852
	0.92873	704.357	0.92873	405.265	1.39309	623.574	1.3931	270.18
	0.92922	704.734	0.92924	405.592	1.39384	623.96	1.39385	270.268
	0.92973	704.591	0.92973	405.514	1.3946	624.365	1.39461	270.328
	0.93024	705.199	0.93023	405.896	1.39534	624.686	1.39535	270.946
	0.93072	705.606	0.93073	406.363	1.39609	625.168	1.3961	271.232
	0.93123	705.748	0.93123	406.343	1.39685	625.351	1.39685	271.35
	0.93173	706.276	0.93173	406.546	1.39759	625.385	1.39761	271.962
	0.93223	706.387	0.93223	406.919	1.39834	625.865	1.39835	272.129
	0.93274	707.202	0.93273	407.239	1.39909	626.389	1.39911	272.321
	0.93323	707.533	0.93324	407.409	1.39985	626.9	1.39985	272.528
	0.93373	707.762	0.93373	407.492	1.4006	627.616	1.4006	272.526
	0.93423	708.466	0.93424	407.395	1.40135	628.151	1.40135	272.865
	0.93473	708.544	0.93473	408.001	1.4021	628.42	1.4021	273.101
	0.93522	708.909	0.93523	407.975	1.40284	629.141	1.40286	273.46
	0.93573	709.272	0.93573	408.116	1.4036	629.436	1.4036	273.902
	0.93623	709.847	0.93623	408.706	1.40434	629.994	1.40435	273.792
	0.93674	709.724	0.93673	408.888	1.4051	630.645	1.4051	274.299
	0.93723	710.022	0.93724	409.295	1.40584	630.953	1.40586	274.298
	0.93773	710.333	0.93774	409.364	1.4066	631.243	1.4066	275.145
	0.93823	710.183	0.93823	409.402	1.40734	631.809	1.40736	274.687
	0.93873	710.323	0.93873	410.027	1.4081	632.285	1.40811	275.133
	0.93924	710.818	0.93924	410.147	1.40884	632.77	1.40885	275.414
	0.93972	711.117	0.93973	410.006	1.40959	632.859	1.4096	275.741
	0.94023	711.551	0.94023	410.417	1.41035	633.338	1.41036	276.219
	0.94074	711.867	0.94073	410.258	1.41109	633.929	1.41111	276.122
	0.94123	712.358	0.94122	410.406	1.41186	634.113	1.41185	276.188
	0.94173	713.144	0.94173	411.042	1.4126	634.728	1.4126	276.695
	0.94223	713.152	0.94223	411.711	1.41335	634.526	1.41336	276.805
	0.94274	712.992	0.94274	411.385	1.4141	635.385	1.41411	276.934
	0.94323	713.576	0.94323	411.781	1.41485	635.843	1.41485	277.232
	0.94373	714.058	0.94374	411.712	1.4156	636.633	1.41561	277.721
	0.94423	714.358	0.94424	412.281	1.41635	637.159	1.41635	277.44
	0.94474	714.908	0.94473	412.237	1.41709	637.311	1.41711	277.878
	0.94523	715.317	0.94524	412.994	1.41785	637.624	1.41786	278.124
	0.94573	715.812	0.94574	412.604	1.41859	638.526	1.41861	278.293
	0.94623	715.765	0.94624	413.127	1.41935	639.228	1.41936	278.476
	0.94673	716.188	0.94674	412.884	1.42009	639.228	1.42011	278.658
	0.94724	716.842	0.94723	413.05	1.42085	639.966	1.42085	278.817
	0.94774	716.637	0.94774	413.588	1.4216	640.59	1.42161	279.385
	0.94824	717.459	0.94825	414.168	1.42235	640.76	1.42236	279.638
	0.94873	717.425	0.94873	414.01	1.4231	641.036	1.42311	279.893
	0.94923	718.291	0.94924	414.067	1.42386	641.454	1.42386	280.464
	0.94973	718.364	0.94974	414.376	1.42459	641.951	1.42461	280.303
	0.95024	719.007	0.95023	414.436	1.42535	642.371	1.42536	280.864
	0.95074	719.498	0.95074	414.943	1.42611	642.458	1.42611	281.03
	0.95124	719.703	0.95124	414.997	1.42684	643.247	1.42686	281.226
	0.95173	720.113	0.95174	415.543	1.4276	643.744	1.42761	281.459
	0.95224	720.415	0.95224	415.117	1.42835	643.989	1.42835	281.431
	0.95274	721.029	0.95273	415.879	1.4291	644.461	1.42911	281.784
	0.95324	721.335	0.95324	415.632	1.42985	644.83	1.42985	282.075
	0.95374	721.815	0.95374	416.045	1.4306	645.039	1.43061	282.5
	0.95424	722.116	0.95424	416.373	1.43135	645.737	1.43136	282.652
	0.95474	722.336	0.95474	416.159	1.4321	646.292	1.43211	283.062
	0.95524	722.686	0.95525	417	1.43285	646.663	1.43286	282.989
	0.95573	722.705	0.95573	417.027	1.4336	646.874	1.43361	283.564
	0.95624	723.221	0.95625	417.521	1.43435	647.279	1.43436	283.76
	0.95674	723.891	0.95674	417.546	1.43511	647.944	1.43511	284.236
	0.95724	724.041	0.95724	417.467	1.43586	648.601	1.43586	283.851
	0.95773	724.215	0.95775	417.815	1.43661	648.634	1.43661	284.449
	0.95823	724.695	0.95824	418.144	1.43735	649.311	1.43735	284.703
	0.95874	724.961	0.95874	418.357	1.4381	649.943	1.43811	285.051
	0.95924	725.388	0.95924	418.185	1.43886	650.2	1.43887	285.542
	0.95974	725.658	0.95974	418.747	1.4396	650.478	1.43961	285.647
	0.96024	725.921	0.96024	418.797	1.44036	651.162	1.44036	285.464
	0.96073	726.586	0.96073	418.723	1.4411	651.696	1.44111	285.739
	0.96124	726.664	0.96124	419.277	1.44186	652.364	1.44186	285.606
	0.96174	726.904	0.96174	419.413	1.44261	652.911	1.44261	286.12
	0.96223	727.208	0.96224	419.475	1.44335	653.173	1.44336	286.376
	0.96274	727.242	0.96274	420.098	1.44411	653.454	1.44411	286.57
	0.96324	728.094	0.96324	420.402	1.44485	654.054	1.44486	286.549
	0.96374	728.151	0.96374	420.471	1.4456	654.267	1.44562	286.635
	0.96424	728.423	0.96423	420.52	1.44636	654.679	1.44636	287.008
	0.96473	728.579	0.96474	420.983	1.44711	655.013	1.44711	287.329
	0.96524	728.554	0.96523	420.856	1.44785	655.491	1.44786	287.659
	0.96574	728.663	0.96574	421.455	1.44861	655.93	1.44862	287.873
	0.96623	729.021	0.96624	421.266	1.44936	656.226	1.44937	288.247
	0.96674	729.718	0.96675	421.688	1.4501	656.724	1.45012	288.545
	0.96724	729.605	0.96723	422.125	1.45086	657.182	1.45087	288.889
	0.96773	729.916	0.96775	422.319	1.45161	658.106	1.45161	288.848
	0.96824	730.443	0.96824	422.649	1.45236	658.125	1.45237	289.032
	0.96875	730.925	0.96875	422.381	1.45311	658.881	1.45311	289.317
	0.96924	731.378	0.96923	422.838	1.45385	659.373	1.45387	289.44
	0.96973	731.989	0.96975	422.85	1.45461	659.719	1.45462	289.793
	0.97024	731.898	0.97025	423.045	1.45536	660.221	1.45536	289.98
	0.97074	732.27	0.97075	423.825	1.45611	660.513	1.45612	290.423
	0.97124	732.851	0.97125	423.697	1.45686	661.242	1.45687	290.612
	0.97174	733.248	0.97174	423.824	1.45761	661.684	1.45762	291.037
	0.97224	733.194	0.97224	424.338	1.45837	661.981	1.45836	291.295
	0.97274	733.72	0.97274	424.33	1.4591	662.519	1.45912	291.069
	0.97325	734.075	0.97324	424.305	1.45986	662.992	1.45986	291.653
	0.97374	734.46	0.97374	424.799	1.46061	663.257	1.46062	292.033
	0.97424	735.092	0.97424	425.067	1.46136	663.812	1.46137	292.129
	0.97474	735.341	0.97474	425.286	1.46211	664.164	1.46212	292.244
	0.97524	735.719	0.97524	425.79	1.46286	664.504	1.46287	292.614
	0.97574	735.914	0.97574	425.672	1.46361	664.875	1.46361	292.805
	0.97623	736.432	0.97625	425.854	1.46436	665.359	1.46437	292.904
	0.97674	736.911	0.97674	425.9	1.46512	666.011	1.46512	293.465
	0.97724	736.74	0.97725	426.537	1.46586	666.649	1.46587	293.557
	0.97774	737.178	0.97774	426.418	1.46661	666.546	1.46662	293.653
	0.97825	737.63	0.97824	426.467	1.46736	667.197	1.46737	293.91
	0.97874	737.894	0.97874	427.178	1.46811	667.608	1.46812	294.18
	0.97924	738.397	0.97926	427.06	1.46886	668.082	1.46887	294.249
	0.97974	738.631	0.97975	427.54	1.46961	668.28	1.46962	294.519
	0.98024	739.116	0.98024	427.75	1.47037	668.783	1.47037	294.856
	0.98074	739.378	0.98075	427.498	1.47111	669.202	1.47112	294.904
	0.98125	740.11	0.98124	428.24	1.47186	669.685	1.47187	295.587
	0.98174	740.428	0.98174	428.106	1.47261	670.251	1.47262	295.366
	0.98224	740.478	0.98224	428.182	1.47336	670.747	1.47337	295.926
	0.98274	740.68	0.98276	428.67	1.47411	671.23	1.47412	295.93
	0.98324	741.363	0.98324	428.82	1.47486	671.694	1.47488	296.313
	0.98375	741.757	0.98374	428.95	1.47562	671.927	1.47562	296.346
	0.98425	742.163	0.98425	429.292	1.47636	672.556	1.47637	296.501
	0.98474	742.312	0.98474	429.626	1.47712	673.019	1.47712	296.783
	0.98524	742.932	0.98525	429.729	1.47786	673.601	1.47787	297.089
	0.98574	743.441	0.98574	429.799	1.47861	673.795	1.47862	297.244
	0.98625	743.66	0.98624	430.044	1.47936	674.476	1.47937	297.457
	0.98673	743.383	0.98675	430.161	1.48012	674.765	1.48012	297.429
	0.98725	744.243	0.98724	430.679	1.48086	674.976	1.48087	297.663
	0.98774	744.468	0.98774	430.691	1.48161	675.606	1.48163	298.031
	0.98824	744.335	0.98824	431.175	1.48237	676.148	1.48238	298.114
	0.98875	744.829	0.98876	431.065	1.48312	676.237	1.48313	298.533
	0.98924	745.105	0.98924	431.277	1.48386	676.768	1.48388	298.672
	0.98974	745.641	0.98975	431.634	1.48462	676.885	1.48463	298.803
	0.99024	745.821	0.99024	432.131	1.48536	677.472	1.48538	298.957
	0.99074	746.194	0.99074	432.059	1.48612	677.832	1.48612	299.17
	0.99124	746.639	0.99125	432.374	1.48687	678.226	1.48687	299.524
	0.99175	746.867	0.99174	432.536	1.48761	678.886	1.48763	299.626
	0.99224	747.028	0.99224	432.844	1.48836	678.949	1.48837	300.357
	0.99274	747.519	0.99275	433.225	1.48911	679.774	1.48913	300.327
	0.99324	748.115	0.99324	433.065	1.48987	679.818	1.48988	300.792
	0.99375	748.458	0.99375	433.714	1.49062	680.519	1.49063	300.629
	0.99425	748.442	0.99425	434.013	1.49136	680.848	1.49137	300.923
	0.99474	748.878	0.99476	434.037	1.49212	681.15	1.49212	301.173
	0.99525	749.459	0.99525	433.936	1.49286	681.779	1.49287	301.503
	0.99575	749.768	0.99574	434.037	1.49362	682.302	1.49363	301.801
	0.99624	749.908	0.99625	434.303	1.49437	682.632	1.49438	302.005
	0.99673	750.313	0.99674	435.036	1.49512	683.235	1.49512	302.368
	0.99725	750.642	0.99725	434.924	1.49586	683.239	1.49588	302.537
[truncated: 696 more rows]

## Sheet: Figure 2f
Figure 2f
	Exp.												Sim.
Note	B-5		B-6		B-7		B-8		B-9		B-10		B-5		B-6		B-7		B-8		B-9		B-10
Name	Displacement	Load	Displacement	Load	Displacement	Load	Displacement	Load	Displacement	Load	Displacement	Load	Displacement	Load	Displacement	Load	Displacement	Load	Displacement	Load	Displacement	Load	Displacement	Load
Unit	μm	μN	μm	μN	μm	μN	μm	μN	μm	μN	μm	μN	μm	μN	μm	μN	μm	μN	μm	μN	μm	μN	μm	μN
	0	-0.41725	0	-1.03278	0	1.10795	0	0.64866	0	0.69493	0	1.13583	0	0	0	0	0	0	0	3.44808	0	5.65136	0	0
	0.00126	0.29509	0.00068	5.67223	0.000597185	0.6489	0.000265059	0.49717	0.000227441	0.60431	-0.000285085	1.28759	0.05	86.6169	0.05	0	0.05	75.9919	0.05	58.4836	0.05	25.1833	0.05	18.6044
	0.002	0.59632	0.00095	-1.45589	0.000148659	0.99199	7.1977e-05	0.73287	0.000413006	0.45729	0.000578465	0.62125	0.1	196.465	0.1	224.021	0.1	156.367	0.1	111.963	0.1	45.1222	0.1	35.5947
	0.00275	0.92123	0.0012	-0.49073	9.5959e-05	1.02856	-0.00026211	0.99165	-5.1954e-05	0.8182	7.815e-05	1.00644	0.15	311.415	0.15	476.507	0.15	236.507	0.15	165.326	0.15	65.0061	0.15	52.5572
	0.0035	1.74381	0.00144	1.56855	0.000240535	0.91567	-1.4525e-05	0.80214	-0.00015135	0.88591	4.6269e-05	1.02353	0.2	428.196	0.2	728.196	0.2	316.406	0.2	218.58	0.2	84.8547	0.2	69.4928
	0.00425	2.35157	0.0017	0.44086	0.000626723	0.61669	-0.000140013	0.88533	1.8546e-05	0.75951	0.000287243	0.84505	0.25	547.717	0.25	983.831	0.25	396.137	0.25	271.729	0.25	104.669	0.25	86.4025
	0.00501	3.04704	0.00194	2.83687	0.000675538	0.60641	6.68e-06	0.80933	0.000254607	0.58134	0.000148308	0.94841	0.3	670.013	0.3	1235.88	0.3	475.716	0.3	324.779	0.3	124.466	0.3	103.287
	0.00575	3.77992	0.00219	0.14959	0.000605643	0.76835	-0.000359392	1.11655	0.000255008	0.63908	0.000106538	0.97825	0.35	792.943	0.35	1492.35	0.35	555.069	0.35	377.735	0.35	144.262	0.35	120.147
	0.0065	4.83411	0.00246	2.85644	0.000297488	1.00262	-2.453e-06	1.04726	-0.000593366	1.24826	0.000710783	0.54887	0.4	916.96	0.4	1754.16	0.4	634.189	0.4	430.599	0.4	164.031	0.4	136.983
	0.00725	5.75233	0.0027	2.9216	0.000657014	0.82291	0.000241756	0.90643	-0.000379672	1.08519	0.000398576	0.92854	0.45	1038.58	0.45	2014.55	0.45	713.126	0.45	483.376	0.45	183.768	0.45	153.796
	0.008	6.67584	0.00295	3.30132	0.00113	0.58766	3.2707e-05	1.14725	1.6091e-05	0.80709	-8.1108e-05	1.2868	0.5	1162.01	0.5	2275.4	0.5	791.881	0.5	536.067	0.5	203.472	0.5	170.586
	0.00875	7.70781	0.00319	3.92346	0.00107	0.78902	0.000472166	1.02417	-0.000388208	1.14339	0.00107	0.40992	0.55	1287.42	0.54	2482.58	0.55	870.337	0.55	590.111	0.55	223.421	0.55	187.352
	0.00951	8.95239	0.00344	2.64452	0.00132	0.71841	7.534e-06	1.48159	-0.000793115	1.45261	0.00070984	0.71147	0.6	1410.32			0.6	948.53	0.6	644.344	0.6	243.334	0.6	204.095
	0.01025	10.298	0.0037	6.75924	0.000980862	1.14492	0.000636537	1.2244	-0.000297384	1.05988	0.000928447	0.71241	0.65	1526.41			0.65	1026.52	0.65	698.423	0.65	263.193	0.65	220.815
	0.011	11.0643	0.00395	6.03371	0.000816649	1.38644	0.000642892	1.36158	-0.000308404	1.17065	0.000903273	0.74089	0.7	1639.58			0.7	1104.36	0.7	752.355	0.7	282.997	0.7	237.511
	0.01175	12.3303	0.0042	5.63554	0.00105	1.37127	0.000786893	1.47187	3.7927e-05	0.91906	0.00134	0.51176	0.75	1749.33			0.75	1182.01	0.75	806.13	0.75	302.744	0.75	254.184
	0.01251	13.4692	0.00445	-0.21801	0.000584372	1.80433	0.000865917	1.64627	-0.000294673	1.17732	0.00116	0.75226	0.795	1844.98			0.8	1259.46	0.8	859.763	0.8	322.454	0.8	270.832
	0.01325	14.6604	0.00469	8.04204	0.00126	1.46057	0.00108	1.62113	-0.000366694	1.33079	0.00135	0.74233					0.85	1336.7	0.85	913.245	0.85	342.184	0.85	287.455
	0.014	15.5893	0.00494	4.4699	0.00143	1.5149	0.00147	1.6187	0.000154176	0.99054	0.00131	0.86371					0.9	1413.74	0.9	966.577	0.9	362.003	0.9	304.067
	0.01475	17.0525	0.00519	5.66628	0.000840087	2.12423	0.000746512	2.38666	0.000245055	0.98502	0.00143	0.85363					0.95	1490.56	0.95	1019.77	0.95	381.985	0.95	320.709
	0.0155	18.0664	0.00546	1.55611	0.00105	2.07922	0.000707634	2.49454	0.000277409	1.08973	0.00158	0.82576					1	1567.18	1	1072.8	1	402.207	1	337.428
	0.01625	19.5044	0.00571	7.08811	0.0011	2.17229	0.00108	2.365	0.000607351	0.8839	0.00157	0.97866					1.05	1643.61	1.05	1125.68	1.05	422.187	1.05	354.273
	0.017	20.761	0.00594	6.75394	0.00161	1.9789	0.00157	2.21052	0.000920161	0.78444	0.00132	1.25859					1.1	1719.82	1.1	1178.41	1.1	441.98	1.1	371.3
	0.01775	22.159	0.00621	12.9802	0.0015	2.24394	0.00131	2.62026	0.00104	0.86932	0.00144	1.26707					1.15	1795.85	1.15	1231.03	1.15	461.737	1.15	388.308
	0.01851	23.3543	0.00644	6.44476	0.0015	2.42218	0.00186	2.45316	0.000772045	1.19152	0.00174	1.18169					1.2	1871.83	1.2	1283.61	1.2	481.455	1.2	405.093
	0.01925	24.4921	0.00669	5.32377	0.00168	2.4576	0.00157	2.93597	0.00106	1.05107	0.0018	1.21237					1.25	1947.88	1.25	1336.35	1.25	501.133	1.25	421.868
	0.02001	25.8657	0.00694	9.73862	0.00186	2.52377	0.00184	2.9733	0.00127	1.04886	0.00198	1.24087					1.3	2024.13	1.3	1389.26	1.3	520.768	1.3	438.638
	0.02075	27.3991	0.00719	5.96779	0.00157	2.94141	0.00215	2.92526	0.000808817	1.5441	0.00176	1.55132					1.35	2100.75	1.35	1442.44	1.35	540.355	1.35	455.404
	0.0215	28.6588	0.00746	8.16546	0.00213	2.64873	0.00175	3.49236	0.000765769	1.60437	0.00203	1.40644					1.4	2177.86	1.4	1495.97	1.4	559.893	1.4	472.153
	0.02226	30.2875	0.00768	8.586	0.00245	2.66731	0.00209	3.45662	0.0013	1.36093	0.00213	1.5233					1.45	2255.63	1.45	1549.95	1.45	579.377	1.45	488.887
	0.023	31.6847	0.00795	6.67774	0.00206	3.1425	0.00269	3.3064	0.00137	1.42137	0.00215	1.60712					1.5	2334.2	1.5	1604.27	1.5	598.804	1.5	505.602
	0.02376	33.1358	0.0082	13.0671	0.0024	3.12539	0.00245	3.66744	0.0013	1.58235	0.00227	1.6281					1.55	2411.96	1.55	1657.89	1.55	618.169	1.55	522.297
	0.0245	34.7368	0.00844	7.99299	0.00244	3.30473	0.00251	3.85234	0.00156	1.53243	0.00281	1.3563					1.6	2488.15	1.6	1710.77	1.6	637.469	1.6	538.969
	0.02526	35.9213	0.0087	10.7452	0.00254	3.41541	0.00279	3.91424	0.0015	1.67459	0.00272	1.59678					1.65	2564.12	1.65	1763.53	1.65	656.698	1.65	555.617
	0.026	37.4942	0.00894	8.515	0.00244	3.73623	0.00344	3.7161	0.00143	1.82571	0.00324	1.36072					1.7	2639.87	1.7	1816.17	1.7	675.852	1.7	572.237
	0.02676	39.0145	0.00919	5.83662	0.00256	3.81545	0.00348	3.99044	0.00192	1.56211	0.00341	1.4315							1.75	1868.68	1.75	694.925	1.75	588.827
	0.0275	40.2908	0.00945	15.2303	0.00296	3.74057	0.00312	4.5273	0.00198	1.67657	0.00303	1.86327							1.8	1921.07	1.8	713.913	1.8	605.385
	0.02826	42.0001	0.00969	10.9122	0.00311	3.84873	0.00368	4.3531	0.00216	1.67299	0.00323	1.88361							1.85	1973.31	1.85	732.808	1.85	621.907
	0.02901	43.6046	0.00996	8.38675	0.00349	3.83155	0.00394	4.41615	0.00192	1.99863	0.00296	2.17969							1.9	2025.4	1.9	751.562	1.9	638.391
	0.02976	45.1401	0.01018	21.1681	0.00349	4.07662	0.00422	4.59797	0.00238	1.82956	0.00382	1.7081							1.95	2077.34	1.95	770.097	1.95	654.834
	0.03051	46.834	0.01045	14.2697	0.00352	4.28246	0.00367	5.14485	0.00249	1.90942	0.00412	1.72289							2	2129.11	2	788.522	2	671.233
	0.03126	48.0361	0.01071	21.0508	0.00387	4.26919	0.0039	5.17404	0.00244	2.08448	0.00396	1.99283							2.05	2180.71	2.05	806.882	2.05	687.584
	0.03201	49.7165	0.01094	10.5003	0.00383	4.52801	0.00394	5.4144	0.00273	2.01553	0.0037	2.29018							2.1	2232.11	2.1	825.452	2.1	703.884
	0.03276	51.1146	0.0112	18.4129	0.00334	5.10714	0.00386	5.67282	0.00245	2.3759	0.00501	1.53796							2.15	2283.33	2.15	843.909	2.15	720.13
	0.03351	52.6968	0.01145	14.2269	0.00395	4.87217	0.00404	5.7234	0.00254	2.42591	0.00445	2.15094							2.2	2334.34	2.2	862.257	2.2	736.319
	0.03426	53.8162	0.01169	15.99	0.0041	4.99996	0.00449	5.6592	0.00296	2.27348	0.00514	1.90643							2.25	2385.12	2.25	880.469	2.25	752.446
	0.035	55.8388	0.01195	14.6166	0.00403	5.28486	0.00476	5.73919	0.00336	2.1345	0.00461	2.44638							2.3	2435.68	2.3	898.513	2.3	768.509
	0.03577	57.5831	0.01219	14.7507	0.00412	5.42021	0.00473	6.01476	0.00345	2.25906	0.00548	2.0101							2.35	2485.99	2.35	916.439	2.35	784.503
	0.03651	58.8739	0.01246	18.6373	0.00441	5.47444	0.00509	5.99558	0.00304	2.71262	0.00573	2.07563							2.4	2536.05	2.4	934.234	2.4	800.425
	0.03726	60.641	0.01269	17.1437	0.00446	5.66804	0.00482	6.39587	0.00361	2.45988	0.0059	2.14882							2.45	2585.83	2.45	951.891	2.45	815.735
	0.03801	62.2028	0.01295	17.4438	0.00451	5.854	0.00505	6.52925	0.00396	2.34738	0.00602	2.25357							2.5	2635.17	2.5	969.139	2.5	829.66
	0.03876	63.6018	0.0132	17.4522	0.00466	5.96993	0.00575	6.25728	0.00406	2.50603	0.00659	2.04199							2.55	2684.23	2.55	986.133	2.55	843.404
	0.0395	65.3642	0.01344	17.2589	0.00426	6.47269	0.00555	6.71433	0.00403	2.65344	0.00657	2.34702							2.6	2732.98	2.6	1003.12	2.6	856.975
	0.04026	67.0326	0.01371	13.5818	0.00446	6.52659	0.00564	6.89978	0.00415	2.74586	0.00627	2.78006							2.65	2780.93	2.65	1020.21	2.65	871.09
	0.04101	68.7404	0.01395	16.7254	0.00478	6.49094	0.00631	6.7396	0.00507	2.21866	0.00648	2.79255							2.7	2788.72	2.7	1037.42	2.7	887.078
	0.04176	70.4868	0.0142	18.226	0.00414	7.23651	0.00644	6.91975	0.00519	2.37718	0.00719	2.47591							2.71047	2770.43	2.75	1054.45	2.75	902.887
	0.04251	71.9024	0.01445	17.7329	0.00487	6.79764	0.00607	7.48403	0.0054	2.45591	0.00669	3.06229									2.8	1071.31	2.8	918.613
	0.04326	73.4557	0.01469	17.3802	0.00513	6.84825	0.00652	7.38775	0.00539	2.65733	0.00663	3.2693									2.85	1087.79	2.85	934.251
	0.04401	75.3571	0.01497	20.0536	0.00493	7.20077	0.00702	7.25677	0.00524	3.00942	0.00671	3.28709									2.9	1103.72	2.9	949.797
	0.04476	76.9874	0.0152	22.7196	0.00562	6.93222	0.00678	7.74721	0.00559	2.90747	0.00724	3.12039									2.95	1119.75	2.95	965.235
	0.04552	78.6321	0.01545	22.075	0.00528	7.41975	0.00692	7.87328	0.00584	2.92739	0.00731	3.25329									3	1135.58	3	980.56
	0.04626	80.143	0.0157	23.626	0.00545	7.51454	0.007	8.02067	0.00552	3.38135	0.00721	3.49429									3.05	1151.17	3.05	995.781
	0.04701	82.3221	0.01595	24.5376	0.00566	7.63828	0.00712	8.21442	0.00586	3.27144	0.00724	3.62103									3.1	1166.94	3.1	1010.89
	0.04777	83.6131	0.0162	22.8956	0.00579	7.75931	0.00746	8.26223	0.00651	3.03542	0.00813	3.16128									3.15	1182.89	3.15	1025.89
	0.04851	85.3657	0.01645	22.5512	0.00587	7.93572	0.00743	8.54055	0.00615	3.48337	0.00843	3.24063									3.2	1198.45	3.2	1040.77
	0.04926	86.9779	0.01668	24.0494	0.00659	7.66235	0.00745	8.80689	0.00604	3.74621	0.00852	3.40996									3.25	1213.71	3.25	1055.52
	0.05001	88.8794	0.01695	24.8395	0.00668	7.88149	0.00782	8.76718	0.00661	3.49621	0.00855	3.56656									3.3	1228.71	3.3	1070.15
	0.05077	90.3756	0.0172	27.4343	0.00686	8.03742	0.00808	8.84381	0.00667	3.61184	0.00928	3.25492									3.35	1243.44	3.35	1084.64
	0.05151	92.3932	0.01744	24.4487	0.00723	8.01887	0.00767	9.38883	0.0066	3.81944	0.00949	3.33928									3.4	1258.23	3.385	1094.7
	0.05226	94.0082	0.01769	25.7303	0.00687	8.53445	0.00781	9.49841	0.00667	3.96567	0.00951	3.62149									3.45	1272.85
	0.05301	95.702	0.01795	28.0305	0.00681	8.80833	0.00807	9.53102	0.00697	3.89146	0.00992	3.54194									3.5	1287.17
	0.05376	97.5587	0.01819	24.4311	0.00715	8.79042	0.00811	9.69076	0.00755	3.66754	0.01023	3.54155									3.55	1300.9
	0.05452	98.6366	0.01844	29.8779	0.00684	9.23971	0.00846	9.72943	0.0077	3.7357	0.01035	3.71941									3.6	1314.42
	0.05526	101.04	0.01871	33.3867	0.00734	9.15781	0.00812	10.213	0.00768	3.94728	0.0107	3.67868									3.65	1327.81
	0.05602	102.489	0.01894	29.3018	0.00741	9.36649	0.00854	10.0865	0.00815	3.89704	0.01073	3.89805									3.7	1341.09
	0.05676	104.445	0.0192	27.9715	0.00725	9.69588	0.00826	10.5549	0.00812	4.11122	0.01047	4.30677									3.75	1354.95
	0.05752	105.834	0.01944	25.8572	0.00683	10.1921	0.00875	10.3811	0.00821	4.22807	0.01165	3.70969									3.8	1368.55
	0.05826	107.637	0.01971	30.0828	0.00741	9.97634	0.00924	10.3315	0.00858	4.15241	0.01159	4.01275									3.85	1381.95
	0.05902	109.545	0.01995	32.3935	0.00767	10.0082	0.00903	10.76	0.00884	4.19144	0.01118	4.5266									3.9	1394.3
	0.05977	111.227	0.0202	30.6383	0.00763	10.2581	0.00934	10.6873	0.00965	3.85711	0.01186	4.2393									3.95	1393.51
	0.06051	112.941	0.02046	33.5263	0.00762	10.4998	0.00932	10.9185	0.00956	4.15395	0.01228	4.20906									3.95547	1388.82
	0.06127	114.662	0.02069	32.0197	0.00758	10.7575	0.0095	11.0738	0.00946	4.46541	0.01192	4.70415
	0.06202	116.545	0.02096	32.2911	0.00791	10.7403	0.00946	11.3451	0.0097	4.46811	0.01215	4.74704
	0.06277	118.558	0.02119	33.0379	0.00778	11.0159	0.01004	11.2274	0.0099	4.54555	0.01283	4.43496
	0.06351	120.121	0.02145	29.7199	0.00786	11.1546	0.00975	11.659	0.00982	4.81107	0.01275	4.78489
	0.06426	121.625	0.0217	34.2622	0.00806	11.2277	0.01008	11.6532	0.00984	5.00326	0.01315	4.69354
	0.06502	123.508	0.02195	35.318	0.0079	11.5446	0.0106	11.5355	0.01067	4.59942	0.01286	5.10687
	0.06577	124.916	0.02219	34.3885	0.00821	11.5538	0.01053	11.901	0.01069	4.81712	0.01314	5.1142
	0.06652	127.07	0.02245	35.6198	0.00823	11.7459	0.01069	12.0806	0.01079	4.95319	0.01378	4.86858
	0.06726	128.893	0.0227	36.7639	0.00855	11.7596	0.01077	12.2866	0.01083	5.13378	0.01416	4.83643
	0.06802	130.824	0.02296	37.3947	0.00862	11.9107	0.01106	12.3599	0.01127	5.03264	0.01394	5.26097
	0.06877	132.366	0.02319	38.6399	0.00872	12.0722	0.0111	12.5683	0.01199	4.73443	0.01431	5.23452
	0.06952	134.092	0.02345	38.3662	0.00911	12.0056	0.01149	12.5334	0.01134	5.44755	0.01503	4.94402
	0.07027	135.681	0.02369	39.008	0.00958	11.946	0.01119	12.9856	0.01145	5.55857	0.01503	5.1664
	0.07102	137.808	0.02395	39.5343	0.00959	12.1699	0.01148	13.0149	0.01151	5.65455	0.01521	5.35234
	0.07176	139.371	0.02419	39.8117	0.00984	12.2775	0.01166	13.2041	0.01242	5.20173	0.01531	5.49715
	0.07252	140.991	0.02444	41.177	0.00994	12.4627	0.01166	13.4874	0.01219	5.62882	0.01587	5.33276
	0.07327	142.725	0.02471	41.4063	0.01013	12.5205	0.01187	13.5437	0.01204	5.94027	0.01572	5.72906
	0.07402	145.242	0.02496	40.9279	0.01002	12.9398	0.01162	13.8896	0.0124	5.83809	0.01542	6.12002
	0.07476	146.626	0.02519	42.3878	0.00996	13.218	0.01221	13.6751	0.01327	5.41969	0.0159	5.95398
	0.07552	148.577	0.02545	41.0531	0.00995	13.4366	0.01217	13.9788	0.01317	5.7804	0.01681	5.52586
	0.07627	150.178	0.02569	44.0241	0.01053	13.2347	0.01253	13.966	0.01258	6.41636	0.01636	6.13841
	0.07702	152.383	0.02594	42.0829	0.01069	13.3873	0.01228	14.4007	0.01314	6.17586	0.01668	6.10741
	0.07778	154.108	0.0262	44.7224	0.01076	13.6254	0.01243	14.4532	0.01411	5.65878	0.01729	5.87415
	0.07851	155.943	0.02645	44.3438	0.01109	13.6309	0.01253	14.6715	0.01456	5.64734	0.0179	5.74184
	0.07927	157.53	0.02669	46.132	0.01072	14.1451	0.01277	14.7619	0.01352	6.636	0.01788	6.04127
	0.08003	159.684	0.02696	46.9837	0.01041	14.6041	0.01314	14.7791	0.01368	6.68917	0.0181	6.12939
	0.08077	161.214	0.0272	46.9574	0.01071	14.6007	0.01364	14.7061	0.01451	6.27394	0.0181	6.40139
	0.08153	163.093	0.02746	47.0427	0.01074	14.7801	0.01344	15.121	0.01438	6.54078	0.01846	6.37032
	0.08227	164.587	0.0277	47.5478	0.01042	15.2522	0.01373	15.1344	0.01465	6.6017	0.01875	6.40145
	0.08302	166.885	0.02796	48.07	0.01076	15.1362	0.01413	15.1532	0.01488	6.62773	0.01834	6.99515
	0.08377	168.186	0.02819	47.9638	0.01161	14.7421	0.01405	15.4628	0.01557	6.35057	0.01909	6.60908
	0.08452	170.298	0.02845	50.8907	0.0111	15.3381	0.01414	15.6883	0.0163	6.08628	0.01921	6.74361
	0.08528	172.011	0.02871	50.9136	0.0114	15.3609	0.0147	15.541	0.01621	6.45317	0.01936	6.87145
	0.08602	174.313	0.02893	49.4408	0.0114	15.5633	0.0144	16.0755	0.01638	6.5656	0.01942	7.07431
	0.08677	176.034	0.0292	50.7904	0.01179	15.4966	0.01481	16.0735	0.01678	6.53718	0.01978	7.02533
	0.08752	177.326	0.02944	51.5826	0.01131	16.0983	0.01518	16.0728	0.01672	6.84835	0.02055	6.70318
	0.08827	179.418	0.02971	52.0341	0.01181	15.9578	0.01505	16.4294	0.01668	7.13848	0.02058	6.98112
	0.08902	181.128	0.02996	52.8757	0.01191	16.1292	0.01501	16.7217	0.01712	7.0083	0.02005	7.60268
	0.08977	183.227	0.03021	51.7555	0.01174	16.4605	0.01542	16.6565	0.01669	7.56497	0.02083	7.25064
	0.09052	184.742	0.03045	53.0363	0.01263	16.041	0.01531	16.9725	0.01678	7.62594	0.02156	6.98261
	0.09127	186.929	0.0307	53.7437	0.01243	16.4522	0.01486	17.5809	0.01749	7.34003	0.02191	7.03267
	0.09202	188.577	0.03095	53.6496	0.01209	16.9343	0.01544	17.3572	0.01698	7.92338	0.0217	7.42627
	0.09278	190.363	0.03121	53.7868	0.01303	16.4976	0.01577	17.3236	0.0179	7.43873	0.02255	7.11765
	0.09353	191.912	0.03145	56.6728	0.01289	16.7901	0.01596	17.4393	0.01783	7.70313	0.0228	7.16044
	0.09427	193.929	0.0317	53.8118	0.0124	17.3881	0.01543	18.0737	0.01766	8.02964	0.02312	7.26843
	0.09503	195.92	0.03194	57.8047	0.013	17.1739	0.01593	17.9831	0.01793	8.01178	0.02291	7.68146
	0.09578	197.656	0.03221	56.2131	0.01284	17.5524	0.01598	18.1291	0.01871	7.66044	0.02326	7.68517
	0.09653	199.706	0.03245	57.9214	0.01312	17.5353	0.01631	18.1497	0.01853	8.05562	0.02366	7.67811
	0.09728	201.241	0.03271	59.4361	0.0125	18.2199	0.0165	18.2281	0.01873	8.11888	0.02369	7.9563
	0.09802	203.256	0.03296	59.9832	0.01362	17.6258	0.01661	18.4469	0.01917	7.98707	0.02408	7.88579
	0.09878	204.979	0.0332	58.806	0.01312	18.2156	0.01659	18.7188	0.01901	8.3191	0.02396	8.25467
	0.09952	206.724	0.03345	58.4381	0.0135	18.1877	0.01664	18.8975	0.01936	8.28665	0.02422	8.29777
	0.10028	208.604	0.03371	58.4142	0.01337	18.4903	0.01694	18.8546	0.02036	7.81828	0.02461	8.27012
	0.10102	210.613	0.03395	59.9642	0.01359	18.5775	0.01713	19.0138	0.02008	8.23067	0.02466	8.47826
	0.10178	212.214	0.0342	62.192	0.01384	18.6207	0.01721	19.2662	0.02017	8.4469	0.02447	8.87468
	0.10253	213.709	0.03445	61.288	0.01359	19.0208	0.01726	19.4726	0.02084	8.18444	0.02494	8.67495
	0.10328	215.824	0.03472	64.5068	0.01378	19.1087	0.01705	19.7532	0.02072	8.50732	0.02522	8.68722
	0.10403	217.91	0.03495	66.4615	0.01421	19.011	0.01743	19.6699	0.02108	8.50056	0.02519	8.93222
	0.10478	219.607	0.0352	65.5344	0.01447	19.0248	0.01767	19.7816	0.02127	8.63318	0.02536	9.04462
	0.10552	221.538	0.03547	64.942	0.01443	19.3116	0.01844	19.5126	0.021	9.02274	0.02595	8.81294
	0.10628	223.294	0.03569	72.3587	0.01416	19.7671	0.01821	19.9887	0.02165	8.79842	0.02618	8.92045
	0.10703	225.187	0.03596	62.9385	0.01445	19.7482	0.01849	20.0604	0.02175	8.9562	0.02652	8.92342
	0.10777	227.176	0.03621	67.3842	0.01504	19.5587	0.0191	19.9425	0.02194	9.00286	0.02665	9.05138
	0.10853	229.054	0.03646	67.3391	0.01483	19.9567	0.01836	20.7729	0.02218	9.08847	0.02702	9.0805
	0.10928	231.069	0.0367	68.0321	0.01493	20.134	0.01859	20.8284	0.02233	9.23175	0.02744	9.02245
	0.11003	232.989	0.03695	68.6513	0.01529	20.1321	0.01909	20.6769	0.02251	9.28955	0.02761	9.158
	0.11077	234.865	0.0372	69.0147	0.01525	20.4344	0.01956	20.6543	0.02281	9.26136	0.02818	9.05006
	0.11153	236.331	0.03746	68.7942	0.01547	20.4696	0.01989	20.7561	0.02306	9.36881	0.02808	9.3639
	0.11228	238.037	0.0377	71.9464	0.01567	20.6036	0.01977	21.1905	0.02346	9.29253	0.02902	8.93941
	0.11303	240.127	0.03796	71.9282	0.0154	21.0297	0.01957	21.5428	0.02315	9.72471	0.02856	9.58103
	0.11379	241.282	0.03821	70.9277	0.01561	21.1182	0.01965	21.7318	0.02321	9.89093	0.02871	9.71162
	0.11453	243.634	0.03845	74.3198	0.01523	21.5722	0.01973	21.9419	0.0237	9.71306	0.02933	9.52162
	0.11528	245.435	0.03871	74.3034	0.01546	21.5752	0.02008	21.8826	0.02371	9.94253	0.02976	9.51089
	0.11603	247.579	0.03896	77.4005	0.01615	21.2943	0.02028	21.9933	0.0238	10.1255	0.02982	9.73373
	0.11677	249.189	0.0392	74.2773	0.01614	21.5852	0.01965	22.6414	0.02394	10.2385	0.02976	10.0371
	0.11753	250.85	0.03945	74.54	0.01608	21.8485	0.01965	22.7861	0.02431	10.153	0.03023	9.92257
	0.11828	252.682	0.03971	75.2285	0.01652	21.7714	0.02013	22.6276	0.02454	10.1751	0.03093	9.70519
	0.11903	254.814	0.03995	77.3945	0.0163	22.178	0.01971	23.1728	0.02459	10.3409	0.0306	10.2068
	0.11978	256.554	0.0402	76.8604	0.01632	22.3994	0.02045	22.8442	0.02526	10.0723	0.03083	10.2986
	0.12053	258.487	0.04045	76.6504	0.01646	22.5022	0.02089	22.7932	0.02503	10.4811	0.03129	10.2383
	0.12128	260.228	0.04072	76.3386	0.0166	22.6304	0.02064	23.1894	0.02545	10.385	0.03127	10.4883
	0.12204	262.478	0.04095	77.263	0.01667	22.8213	0.021	23.1948	0.0258	10.3324	0.03132	10.6455
	0.12278	264.288	0.04121	76.3587	0.01713	22.7089	0.0212	23.367	0.0262	10.3114	0.03172	10.5885
	0.12354	266.051	0.04147	78.4691	0.017	23.053	0.02135	23.516	0.02673	10.1834	0.03173	10.8262
	0.12428	267.712	0.0417	82.4248	0.01649	23.6355	0.02181	23.5053	0.02723	10.1418	0.03202	10.8558
	0.12504	269.829	0.04195	82.4213	0.01719	23.311	0.02189	23.7248	0.02733	10.3163	0.03216	10.9829
	0.12578	271.656	0.04221	81.1135	0.01686	23.7734	0.02184	23.9544	0.02766	10.3954	0.03231	11.1071
	0.12654	273.308	0.04245	82.5823	0.01707	23.8027	0.0222	23.9789	0.02744	10.8041	0.03284	10.9548
	0.12728	275.429	0.04271	83.2079	0.01681	24.1934	0.02236	24.1617	0.02767	10.9248	0.03308	11.0329
	0.12803	276.989	0.04295	86.3043	0.01769	23.7665	0.02226	24.4998	0.02769	11.1416	0.03298	11.3591
	0.12879	278.691	0.04321	84.9269	0.01741	24.2184	0.02262	24.4961	0.02833	10.8857	0.03285	11.6893
	0.12953	280.61	0.04344	84.7835	0.01772	24.1973	0.02256	24.8347	0.02827	11.1445	0.03342	11.4394
	0.13027	282.374	0.04372	84.7816	0.01782	24.3709	0.02263	25.0283	0.02824	11.4254	0.03409	11.1761
	0.13104	284.525	0.04395	86.1547	0.01815	24.3747	0.023	24.9666	0.02864	11.3422	0.03402	11.4925
	0.13179	286.432	0.04421	86.4364	0.01811	24.6855	0.02312	25.1091	0.02871	11.4973	0.03539	10.7715
	0.13253	288.17	0.04445	87.0531	0.0182	24.8288	0.0236	25.0096	0.02872	11.6967	0.03491	11.4019
	0.13328	290.616	0.04471	87.954	0.01848	24.8595	0.02357	25.3517	0.02904	11.6672	0.03528	11.4152
	0.13404	292.4	0.04495	88.2123	0.01821	25.2679	0.02317	25.9217	0.02908	11.9114	0.03592	11.2168
	0.13479	293.761	0.0452	89.4249	0.01845	25.3426	0.02349	25.9394	0.02875	12.2941	0.03592	11.5649
	0.13554	295.585	0.04546	89.7873	0.01913	25.0778	0.02423	25.6734	0.02931	12.0891	0.03604	11.7293
	0.13629	297.159	0.04571	90.2433	0.01879	25.5838	0.02406	26.0599	0.0292	12.3232	0.03692	11.38
	0.13703	299.553	0.04596	91.131	0.01896	25.6695	0.02388	26.4321	0.02974	12.1835	0.03681	11.7963
	0.13779	301.155	0.04621	91.3984	0.01841	26.3023	0.02422	26.4098	0.03075	11.6613	0.03693	11.946
	0.13853	303.161	0.04646	92.0742	0.0192	25.9268	0.02429	26.6663	0.02995	12.4768	0.03722	12.0015
	0.13928	304.794	0.0467	92.4393	0.01898	26.3307	0.02405	27.0419	0.03087	12.0087	0.03711	12.3711
	0.14004	306.519	0.04697	93.0335	0.0185	26.8687	0.02478	26.7123	0.03102	12.1536	0.03753	12.3298
	0.14079	308.398	0.0472	93.8585	0.01862	26.9625	0.02451	27.1853	0.03132	12.171	0.03797	12.2103
	0.14153	310.535	0.04747	94.0898	0.01938	26.6311	0.02436	27.4673	0.03161	12.1823	0.03783	12.5261
	0.14229	312.653	0.04771	94.8427	0.01923	26.9764	0.0248	27.4309	0.03193	12.2332	0.03794	12.6909
	0.14304	313.869	0.04795	95.8455	0.01916	27.216	0.02502	27.4569	0.03191	12.4812	0.03833	12.6778
	0.14379	316.059	0.0482	95.6313	0.01909	27.4616	0.02476	27.8893	0.0327	12.1788	0.03789	13.2113
	0.14453	317.918	0.04847	96.3665	0.01946	27.4053	0.02491	28.0069	0.03225	12.8173	0.03852	12.9606
	0.14529	320.133	0.04869	97.7901	0.01988	27.3267	0.02512	28.0654	0.03268	12.7074	0.03896	12.8646
	0.14604	321.845	0.04895	98.221	0.02009	27.401	0.02556	28.0095	0.03288	12.787	0.03893	13.1082
	0.14679	323.715	0.04923	98.4328	0.02004	27.7052	0.02578	28.1236	0.03299	12.9262	0.03898	13.2987
	0.14754	325.189	0.04946	99.4769	0.02049	27.5853	0.02591	28.2747	0.03346	12.895	0.03924	13.3156
	0.14829	327.094	0.0497	100.116	0.02017	28.066	0.02591	28.559	0.03324	13.2753	0.03995	13.1046
	0.14903	329.463	0.04996	99.7277	0.02088	27.8093	0.02599	28.6624	0.03327	13.4232	0.03966	13.5615
	0.14979	331.081	0.0502	101.76	0.02117	27.8843	0.02659	28.5292	0.03391	13.1393	0.03997	13.55
	0.15053	332.817	0.05046	102.32	0.02081	28.3888	0.02653	28.856	0.03384	13.4091	0.04034	13.4831
	0.15129	334.767	0.05072	103.44	0.02061	28.7867	0.02719	28.6637	0.03339	13.989	0.04072	13.4627
	0.15205	336.457	0.05094	103.18	0.02086	28.8192	0.02686	29.2487	0.03404	13.6771	0.04027	13.942
	0.15279	338.176	0.0512	103.923	0.02115	28.8524	0.02682	29.5374	0.03427	13.7309	0.0415	13.3241
	0.15354	340.119	0.05147	104.614	0.02104	29.17	0.02734	29.4279	0.03442	13.8467	0.04138	13.6764
	0.15429	342.011	0.05171	105.603	0.0213	29.1972	0.02699	29.9052	0.03463	13.9007	0.0419	13.5314
	0.15504	343.681	0.05197	106.412	0.02143	29.353	0.0273	29.9725	0.03469	14.0464	0.04214	13.6547
	0.15579	345.693	0.0522	106.786	0.02212	29.0527	0.027	30.3754	0.03468	14.2544	0.04207	13.9493
	0.15654	347.728	0.05245	106.684	0.0218	29.5477	0.027	30.5291	0.03564	13.7701	0.04234	13.9902
	0.15729	349.399	0.05272	108.218	0.0218	29.874	0.02781	30.2	0.03549	14.1445	0.04308	13.7278
	0.15803	351.31	0.05295	109.103	0.02251	29.5487	0.02745	30.6956	0.03544	14.3635	0.04334	13.849
	0.15879	352.942	0.05321	109.158	0.02251	29.7887	0.02768	30.7727	0.03615	14.0941	0.04322	14.202
	0.15954	354.921	0.05346	109.056	0.02221	30.2875	0.02763	31.0372	0.03594	14.4679	0.0436	14.1896
	0.1603	357.222	0.05371	111.019	0.0224	30.3662	0.02792	31.04	0.03629	14.377	0.044	14.1821
	0.16104	358.799	0.05395	110.952	0.02248	30.5469	0.02803	31.1824	0.03603	14.7527	0.04384	14.5383
	0.16179	360.909	0.05421	111.519	0.02253	30.7757	0.02856	31.0858	0.03693	14.3638	0.04416	14.5168
	0.16254	362.557	0.05445	111.895	0.02265	30.9076	0.0282	31.5125	0.03718	14.394	0.04514	14.0465
	0.16329	364.31	0.05472	113.56	0.02281	31.0311	0.0282	31.7029	0.03698	14.8084	0.04541	14.2063
	0.16404	366.413	0.05496	113.789	0.02254	31.4276	0.02882	31.5179	0.03743	14.6964	0.04517	14.6523
	0.16479	368.028	0.05522	114.656	0.02256	31.6255	0.02933	31.4635	0.03794	14.5622	0.04529	14.8094
	0.16555	370.409	0.05546	115.178	0.02281	31.6579	0.02881	32.128	0.03844	14.4603	0.04538	15.0009
	0.16629	371.807	0.0557	115.626	0.02276	31.8975	0.02949	31.9029	0.03859	14.6422	0.04546	15.1762
	0.16704	374.043	0.05597	116.118	0.02255	32.2507	0.02967	32.0798	0.0383	15.1196	0.04608	14.9872
	0.16779	375.93	0.0562	116.627	0.02294	32.1589	0.02987	32.2035	0.0391	14.7537	0.04553	15.6091
	0.16855	377.584	0.05646	117.526	0.02334	32.0653	0.03031	32.2454	0.0392	14.9345	0.04605	15.4381
	0.16929	379.658	0.05672	117.656	0.02302	32.5155	0.02975	32.867	0.03924	15.1878	0.04627	15.5232
	0.17004	381.19	0.05695	118.434	0.02303	32.6996	0.0299	33.0062	0.03925	15.3881	0.04699	15.2426
	0.17079	383.01	0.0572	119.442	0.02307	32.8312	0.03022	33.023	0.03972	15.2085	0.0469	15.5436
	0.17154	384.983	0.05746	119.199	0.02346	32.7343	0.03064	32.9969	0.04025	15.1175	0.0474	15.3983
	0.17229	386.775	0.05769	120.345	0.0237	32.8018	0.03021	33.5306	0.0402	15.4223	0.048	15.2213
	0.17304	388.983	0.05795	121.09	0.02407	32.7861	0.03	33.9169	0.0401	15.7394	0.04746	15.9018
	0.17379	390.546	0.05822	122.729	0.02435	32.8783	0.03065	33.6269	0.03978	16.1514	0.04786	15.8527
	0.17455	392.187	0.05846	122.695	0.0245	33.0122	0.03103	33.6396	0.04055	15.7925	0.04845	15.6353
	0.17529	394.325	0.05871	121.813	0.02467	33.1431	0.0313	33.7311	0.0406	15.9623	0.04895	15.5703
	0.17604	395.931	0.05896	123.275	0.02473	33.3713	0.03036	34.6932	0.04032	16.3808	0.04909	15.7675
	0.1768	398.174	0.05921	124.298	0.02443	33.873	0.0313	34.1217	0.04043	16.4748	0.0492	15.9537
	0.17754	400.175	0.05946	124.649	0.0251	33.6107	0.03148	34.2776	0.04117	16.1145	0.04974	15.7947
	0.1783	401.615	0.0597	124.37	0.02509	33.8726	0.03112	34.7312	0.04141	16.2111	0.05047	15.6046
	0.17905	403.636	0.05996	125.667	0.02493	34.2317	0.03126	34.8758	0.04101	16.7037	0.05032	15.9963
	0.1798	405.362	0.0602	126.167	0.02499	34.4083	0.03158	34.8812	0.04176	16.335	0.05061	16.0921
	0.18055	407.174	0.06046	127.853	0.02506	34.5367	0.03174	35.0271	0.042	16.3994	0.05064	16.3392
	0.18129	409.088	0.06071	128.889	0.02461	35.0801	0.03156	35.3388	0.04236	16.353	0.05091	16.3852
	0.18205	411.263	0.06096	130.875	0.02476	35.1711	0.03187	35.3578	0.04223	16.6566	0.05052	16.8796
	0.1828	412.672	0.0612	130.946	0.02521	35.0155	0.03231	35.2867	0.04267	16.5448	0.05065	17.0222
	0.18354	414.968	0.06146	122.856	0.02571	34.9067	0.03267	35.3634	0.04315	16.468	0.05153	16.5995
	0.1843	416.806	0.06172	130.102	0.02552	35.2889	0.03211	36.0067	0.04384	16.2451	0.05149	16.9048
	0.18505	418.733	0.06195	131.641	0.02577	35.3647	0.03254	35.9012	0.04332	16.8544	0.05133	17.234
	0.18579	420.858	0.06222	131.278	0.02559	35.7089	0.03281	35.9719	0.0438	16.816	0.05205	16.9441
	0.18655	422.488	0.06247	132.998	0.02572	35.8314	0.03257	36.419	0.04425	16.7232	0.05208	17.1697
	0.18729	424.019	0.06269	134.563	0.02554	36.1851	0.03276	36.4816	0.04431	16.9222	0.05215	17.3495
	0.18805	426.155	0.06296	134.361	0.02615	35.94	0.03314	36.4316	0.04445	17.0807	0.0524	17.3732
	0.1888	427.881	0.06321	134.792	0.02625	36.1099	0.03327	36.6057	0.04468	17.1612	0.05285	17.2751
	0.18955	430.002	0.06346	134.986	0.02602	36.5148	0.03407	36.3315	0.04538	16.8954	0.05259	17.7093
	0.1903	431.616	0.06372	136.299	0.0263	36.5316	0.03369	36.8836	0.04553	17.0061	0.05319	17.5009
	0.19105	433.543	0.06395	137.667	0.02613	36.8675	0.03391	37.0708	0.04516	17.5618	0.05383	17.2805
	0.1918	435.7	0.0642	136.928	0.02641	36.8585	0.03476	36.6626	0.04531	17.6493	0.05371	17.6128
	0.19255	437.407	0.06446	138.08	0.02675	36.8277	0.0346	37.113	0.04608	17.3363	0.05351	17.9866
	0.19329	439.082	0.06471	139.233	0.02633	37.3457	0.03442	37.4988	0.04636	17.3932	0.05444	17.5444
	0.19405	441.291	0.06495	139.638	0.02637	37.5199	0.03445	37.7591	0.04622	17.7493	0.05419	17.9683
	0.19481	442.82	0.06521	136.522	0.02731	37.0697	0.03537	37.3753	0.04588	18.228	0.05462	17.8819
	0.19555	444.818	0.06546	136.856	0.02726	37.3433	0.035	37.9548	0.0467	17.8022	0.05451	18.2032
	0.1963	446.255	0.0657	139.872	0.02725	37.6175	0.03502	38.157	0.04666	18.0906	0.05541	17.8109
	0.19705	448.759	0.06596	143.927	0.02688	38.1158	0.03519	38.3331	0.04668	18.2897	0.05585	17.7709
	0.1978	450.574	0.0662	142.782	0.02759	37.8164	0.03519	38.6113	0.0466	18.537	0.05579	18.0965
	0.19855	451.878	0.06645	144.642	0.02804	37.7216	0.03522	38.7748	0.04704	18.4227	0.05589	18.2649
	0.1993	454.337	0.06671	144.657	0.02791	38.1148	0.03535	38.8687	0.04738	18.3827	0.05623	18.312
	0.20005	456.15	0.06697	143.825	0.02837	38.0433	0.03476	39.5776	0.04764	18.4262	0.05697	17.988
	0.2008	457.912	0.06722	145.176	0.02859	38.1673	0.03539	39.1752	0.04708	19.0124	0.05717	18.1722
	0.20155	459.862	0.06745	142.992	0.02836	38.5817	0.03592	39.079	0.0474	18.9125	0.05748	18.2012
	0.2023	461.814	0.06772	141.552	0.02832	38.855	0.03552	39.6625	0.04818	18.554	0.05738	18.5416
	0.20305	463.703	0.06796	145.369	0.02835	39.0345	0.03548	39.8159	0.04771	19.1384	0.05796	18.3768
	0.2038	465.565	0.06821	143.546	0.02881	38.9525	0.0359	39.7377	0.0483	18.8897	0.05797	18.6972
	0.20455	467.231	0.06847	144.468	0.02882	39.2178	0.0364	39.6614	0.04888	18.6878	0.05794	18.954
	0.20531	468.933	0.0687	144.102	0.0283	39.8195	0.0365	39.9168	0.04903	18.7707	0.05846	18.8116
	0.20604	470.86	0.06897	152.707	0.02846	39.8798	0.03633	40.2315	0.04888	19.1186	0.05886	18.793
	0.20681	472.51	0.06921	152.287	0.02879	39.8645	0.03689	40.0795	0.04952	18.8971	0.05894	19.0171
	0.20755	475.024	0.06946	149.516	0.02862	40.1916	0.03723	40.1182	0.04986	18.9353	0.05898	19.2608
	0.2083	476.334	0.06972	149.803	0.02901	40.138	0.03729	40.3229	0.04979	19.2078	0.0593	19.2782
	0.20906	478.722	0.06996	152.781	0.02868	40.5729	0.03701	40.8254	0.0503	19.0514	0.05953	19.3467
	0.2098	480.208	0.07021	151.914	0.02861	40.8173	0.03737	40.7928	0.05034	19.321	0.05982	19.364
	0.21056	482.112	0.07046	153.628	0.02918	40.598	0.03724	41.1522	0.05086	19.1907	0.05968	19.6883
	0.2113	483.891	0.07071	154.724	0.02875	41.1365	0.03755	41.1226	0.05109	19.2039	0.05971	19.906
	0.21205	485.556	0.07098	157.93	0.02882	41.2876	0.03799	41.1094	0.05122	19.3705	0.06023	19.7313
	0.2128	487.915	0.07121	155.629	0.02904	41.2734	0.0381	41.2931	0.05139	19.5399	0.06046	19.7983
	0.21356	489.879	0.07147	156.123	0.0297	41.024	0.03828	41.5108	0.05163	19.5952	0.06039	20.0448
	0.21432	491.396	0.07171	156.585	0.02939	41.4435	0.03835	41.7475	0.05124	20.1006	0.06131	19.6441
	0.21505	493.271	0.07197	157.429	0.02945	41.6123	0.03824	42.0554	0.05204	19.7378	0.06138	19.8504
	0.2158	495.021	0.07221	159.132	0.02991	41.5078	0.03826	42.1827	0.05212	19.9272	0.06181	19.7987
	0.21656	497.236	0.07247	158.27	0.02957	41.9548	0.03869	42.1664	0.05211	20.1935	0.06192	19.9863
	0.2173	499.241	0.07271	158.97	0.03009	41.8069	0.03916	42.1246	0.05241	20.1698	0.06216	20.0727
	0.21805	501.229	0.07296	159.647	0.03056	41.6859	0.03897	42.5006	0.05257	20.3091	0.06282	19.889
	0.21881	502.849	0.07321	160.571	0.03016	42.2589	0.03918	42.6373	0.05227	20.7321	0.06326	19.8803
	0.21955	505.058	0.07348	163.395	0.03039	42.3398	0.0393	42.8156	0.05252	20.7441	0.06259	20.6034
	0.2203	506.142	0.07372	162.09	0.03089	42.2459	0.03919	43.0769	0.05318	20.4091	0.06367	20.1008
	0.22105	508.542	0.07397	162.984	0.03043	42.798	0.03939	43.2776	0.05319	20.6734	0.06404	20.1084
	0.22181	510.182	0.07422	164.301	0.03072	42.8106	0.03935	43.4341	0.05293	21.0133	0.0641	20.3713
	0.22255	511.9	0.07445	165.998	0.03101	42.8389	0.03943	43.5074	0.05361	20.7005	0.06392	20.7324
	0.22331	513.986	0.07472	166.25	0.03074	43.2602	0.03932	43.8665	0.05357	20.9445	0.06424	20.7247
	0.22407	515.816	0.07497	165.706	0.03104	43.2722	0.03936	43.9625	0.05393	20.9305	0.06423	20.9841
	0.22481	517.852	0.0752	165.511	0.0315	43.1715	0.03946	44.1173	0.05394	21.1193	0.06474	20.8705
	0.22556	519.187	0.07548	168.465	0.03141	43.4486	0.04027	43.807	0.05439	20.997	0.06486	21.0471
	0.22631	521.377	0.07571	169.306	0.03117	43.8713	0.04006	44.2835	0.055	20.7559	0.06489	21.2712
	0.22706	523.531	0.07595	168.627	0.03104	44.1213	0.04012	44.4149	0.0546	21.3112	0.06519	21.2796
	0.22781	525.204	0.07622	169.606	0.03148	44.0615	0.04038	44.4278	0.05482	21.3442	0.06546	21.309
	0.22856	526.853	0.07646	171.867	0.03139	44.3172	0.04047	44.6497	0.05532	21.1984	0.06571	21.3395
	0.22931	528.91	0.07672	171.478	0.03206	44.0943	0.04097	44.5564	0.05575	21.156	0.06612	21.3174
	0.23006	530.375	0.07696	172.103	0.03139	44.8098	0.04106	44.7766	0.05544	21.6374	0.0664	21.3405
	0.2308	532.841	0.07722	172.527	0.03188	44.6194	0.04122	44.9711	0.05592	21.4987	0.06656	21.4903
	0.23156	534.718	0.07746	173.541	0.03201	44.797	0.04121	45.2114	0.05582	21.7809	0.0668	21.6136
	0.23231	536.194	0.07771	173.176	0.03205	44.9768	0.04181	45.0926	0.05614	21.7579	0.06718	21.584
	0.23306	538.284	0.07796	175.511	0.0322	45.0912	0.04168	45.4331	0.05656	21.677	0.06712	21.8168
	0.23381	540.276	0.07821	175.65	0.03249	45.1392	0.04214	45.3693	0.05675	21.7645	0.06726	21.9582
	0.23456	541.784	0.07845	175.749	0.0325	45.3237	0.0422	45.6279	0.05712	21.7123	0.06766	21.9101
	0.23532	543.95	0.07872	178.275	0.03203	45.9738	0.04236	45.8257	0.05745	21.6993	0.0678	22.0235
	0.23605	545.987	0.07896	177.872	0.03267	45.63	0.04256	46.0172	0.05713	22.1886	0.0683	21.9192
	0.23681	548.008	0.07921	179.479	0.03284	45.7766	0.04283	46.055	0.05746	22.1477	0.06867	21.9506
	0.23756	549.78	0.07946	180.536	0.03317	45.7359	0.04295	46.2107	0.0575	22.3533	0.06866	22.2198
	0.23831	551.451	0.0797	180.589	0.03322	45.9635	0.04275	46.5901	0.05798	22.2688	0.06826	22.7394
	0.23906	553.414	0.07998	181.635	0.0332	46.2354	0.04247	47.0548	0.05808	22.4113	0.06884	22.5001
	0.23981	555.068	0.08021	182.56	0.03309	46.5478	0.04216	47.4497	0.05843	22.3383	0.06936	22.3937
	0.24056	556.909	0.08048	183.21	0.03347	46.5011	0.04262	47.281	0.05856	22.5028	0.06962	22.4595
	0.24131	559.002	0.08072	183.192	0.0334	46.7864	0.04291	47.2622	0.05899	22.3842	0.07017	22.274
	0.24206	560.767	0.08096	184.983	0.03389	46.6656	0.04288	47.5602	0.05867	22.8663	0.06993	22.7634
	0.24281	562.78	0.08121	186.093	0.0336	47.1242	0.04297	47.6576	0.05871	23.069	0.07052	22.5835
	0.24357	564.324	0.08148	186.357	0.03385	47.1492	0.04284	47.9989	0.05939	22.715	0.07025	22.9836
	0.24431	566.48	0.08171	187.334	0.03387	47.4102	0.04338	47.7822	0.05942	22.9191	0.07098	22.6926
	0.24506	568.125	0.08197	187.48	0.03368	47.7248	0.04323	48.1493	0.05962	23.0178	0.07108	22.8621
	0.24581	570.056	0.08222	188.813	0.03433	47.5024	0.04326	48.3375	0.05946	23.3371	0.07161	22.764
	0.24656	572.306	0.08247	188.681	0.03445	47.6551	0.04369	48.2347	0.06017	23.0449	0.07208	22.7415
	0.24731	574.009	0.08271	189.754	0.03418	48.0822	0.04389	48.3122	0.06049	23.0644	0.07238	22.8287
	0.24806	576.028	0.08297	189.928	0.03473	47.8896	0.0442	48.3816	0.06047	23.2793	0.07231	23.1688
	0.24881	577.691	0.08322	191.292	0.03454	48.2648	0.04399	48.8573	0.06072	23.345	0.07255	23.2375
	0.24956	579.36	0.08347	192.588	0.03437	48.5991	0.04422	48.8708	0.06101	23.3687	0.07261	23.4294
	0.25032	581.146	0.08371	190.747	0.03437	48.808	0.04494	48.6681	0.06114	23.4905	0.07269	23.6663
	0.25106	583.26	0.08399	187.779	0.03446	48.9342	0.04445	49.223	0.06144	23.4767	0.07283	23.7415
	0.25182	585.301	0.08423	196.652	0.03446	49.1053	0.0447	49.3102	0.06147	23.6866	0.07306	23.8275
	0.25256	586.817	0.08445	194.795	0.03471	49.1203	0.0454	49.0977	0.0616	23.8055	0.07291	24.1348
	0.25331	588.617	0.08472	196.152	0.03521	48.9978	0.04527	49.4584	0.06237	23.5245	0.07347	23.9367
	0.25406	590.666	0.08496	196.441	0.0345	49.7299	0.04579	49.3785	0.06234	23.7731	0.07348	24.1438
	0.25482	592.64	0.08522	199.41	0.0346	49.8422	0.04588	49.6116	0.06245	23.8899	0.07423	23.8333
	0.25557	594.864	0.08549	199.406	0.03507	49.6852	0.04614	49.7312	0.06197	24.4562	0.07367	24.4582
	0.25631	596.304	0.08571	200.082	0.03496	49.9936	0.04587	50.1834	0.06281	24.0331	0.0749	23.8303
	0.25707	598.629	0.08596	200.758	0.03489	50.2452	0.04641	50.0301	0.06252	24.453	0.07487	24.1015
	0.25782	600.423	0.0862	201.663	0.03569	49.8539	0.04618	50.4765	0.06239	24.7647	0.07558	23.8431
	0.25857	602.027	0.08646	201.914	0.03611	49.8295	0.04672	50.3796	0.06295	24.5392	0.07534	24.3123
	0.25931	603.988	0.08672	204.082	0.03585	50.2887	0.04696	50.5155	0.06294	24.7527	0.07608	24.0964
	0.26007	606.144	0.08698	203.984	0.03597	50.4458	0.0469	50.8715	0.06329	24.6863	0.07639	24.1204
	0.26081	607.478	0.08721	204.337	0.03623	50.4939	0.04734	50.8641	0.06361	24.6572	0.07626	24.4984
	0.26157	609.477	0.08747	205.387	0.03657	50.4478	0.04718	51.2393	0.06371	24.7841	0.07639	24.6305
	0.26231	611.282	0.08771	206.024	0.03657	50.7379	0.04769	51.1544	0.06394	24.827	0.07699	24.4623
	0.26307	613.199	0.08797	206.748	0.03619	51.247	0.04763	51.4491	0.06429	24.8	0.07724	24.6067
	0.26381	614.891	0.08821	208.016	0.036	51.5803	0.04724	51.966	0.06439	24.9238	0.07728	24.8345
	0.26457	617.053	0.08847	208.6	0.03663	51.34	0.04773	51.906	0.06452	25.0402	0.07753	24.8295
	0.26532	618.641	0.08872	210.488	0.03695	51.3635	0.04726	52.3246	0.06536	24.7173	0.07782	24.9034
	0.26607	620.239	0.08896	211.442	0.03619	52.1789	0.04726	52.6304	0.0649	25.2955	0.07824	24.8769
	0.26682	622.176	0.08921	211.363	0.03657	52.0711	0.04786	52.3222	0.06518	25.2004	0.07797	25.3344
	0.26757	624.045	0.08946	211.065	0.03678	52.1006	0.04772	52.6428	0.06488	25.7202	0.07781	25.6366
	0.26832	625.908	0.08972	213.83	0.03726	52.002	0.04745	53.0819	0.06573	25.2806	0.07821	25.5657
	0.26906	628.124	0.08997	212.954	0.03734	52.1677	0.04806	52.7985	0.06624	25.1288	0.07889	25.3298
	0.26982	629.953	0.09021	213.413	0.03702	52.6714	0.04823	52.8804	0.06631	25.3147	0.07874	25.6767
	0.27057	631.482	0.09048	215.756	0.03726	52.6643	0.0476	53.6014	0.06626	25.5749	0.07861	25.9939
	0.27132	633.938	0.09072	217.016	0.03737	52.8543	0.04894	52.8537	0.06693	25.3285	0.07929	25.6791
	0.27207	636.073	0.09096	215.42	0.03754	52.9216	0.04931	52.9119	0.06667	25.8351	0.07917	25.9946
	0.27281	637.462	0.09122	217.83	0.03757	53.1173	0.04908	53.3349	0.06661	26.0719	0.07981	25.7807
	0.27357	639.318	0.09147	218.207	0.03808	52.9232	0.0492	53.553	0.0666	26.214	0.07942	26.2688
	0.27432	641.135	0.09172	219.637	0.03798	53.2673	0.04943	53.5732	0.06685	26.2458	0.08022	25.8682
	0.27507	643.224	0.09197	219.755	0.03736	53.9841	0.0493	54.0517	0.06736	26.0694	0.0802	26.2309
	0.27582	645.035	0.09223	220.168	0.03769	53.9093	0.04972	53.9629	0.06706	26.4738	0.08051	26.1705
	0.27657	646.911	0.09246	222.151	0.03774	54.0462	0.05016	53.9477	0.06777	26.168	0.08044	26.459
	0.27732	648.531	0.09272	224.121	0.03851	53.7171	0.05036	54.1244	0.06804	26.2125	0.0808	26.4046
	0.27806	650.775	0.09297	226.535	0.03812	54.2537	0.05058	54.2728	0.06888	25.818	0.08117	26.3468
	0.27882	652.532	0.09321	223.054	0.03798	54.5678	0.05032	54.6992	0.06778	26.847	0.0815	26.3671
	0.27957	654.112	0.09347	223.921	0.03866	54.2748	0.05044	54.841	0.06824	26.699	0.08139	26.6774
	0.28032	656.013	0.09373	226.905	0.03906	54.2409	0.05093	54.7711	0.06871	26.5605	0.08208	26.3846
	0.28107	657.895	0.09395	226.999	0.03874	54.7522	0.05085	55.1643	0.06906	26.5067	0.08252	26.3973
	0.28182	659.604	0.09422	230.667	0.03921	54.6212	0.0505	55.5496	0.06883	26.8795	0.08262	26.5637
	0.28257	661.858	0.09447	230.258	0.03929	54.8294	0.05097	55.4774	0.06891	27.0429	0.08306	26.5007
	0.28333	663.477	0.09472	230.078	0.03985	54.7225	0.05138	55.3863	0.06907	27.1016	0.08312	26.7747
	0.28407	665.178	0.09496	229.156	0.03963	55.1319	0.05066	56.1939	0.06947	27.0133	0.08386	26.49
	0.28483	667.019	0.09524	233.118	0.03972	55.3325	0.0515	55.7247	0.06898	27.5606	0.08446	26.3646
	0.28557	669.389	0.09546	234.453	0.03967	55.5861	0.0514	56.0812	0.06976	27.1831	0.08433	26.7975
	0.28632	671.113	0.09571	236.608	0.0401	55.5303	0.0514	56.3585	0.07011	27.1697	0.08438	26.9893
	0.28707	672.924	0.09597	235.856	0.03969	56.0768	0.05187	56.2545	0.07057	27.0612	0.0847	26.9998
	0.28782	674.281	0.09623	236.89	0.03973	56.2754	0.05157	56.659	0.07098	27.0329	0.08517	26.972
	0.28857	676.637	0.09647	237.574	0.03997	56.2909	0.05155	56.9494	0.07086	27.3629	0.08479	27.5435
	0.28933	678.229	0.09673	238.274	0.04003	56.5143	0.05226	56.6412	0.07117	27.3207	0.08516	27.5051
	0.29007	680.474	0.09696	239.232	0.03949	57.0436	0.0522	57.003	0.07177	27.1258	0.08578	27.2433
	0.29082	682.117	0.09724	240.221	0.03996	56.8768	0.05236	57.0558	0.07135	27.6718	0.0859	27.4846
	0.29157	683.931	0.09748	240.147	0.03973	57.2671	0.05259	57.1694	0.07187	27.5627	0.08542	28.0529
	0.29232	685.897	0.09773	242.593	0.04045	56.9123	0.05237	57.643	0.07227	27.5023	0.08577	27.9966
	0.29307	687.686	0.09797	243.251	0.03995	57.5368	0.0526	57.6769	0.07267	27.4552	0.08646	27.7263
	0.29383	689.36	0.09822	244.643	0.03971	57.8619	0.05325	57.4527	0.07209	28.1423	0.08634	28.0778
	0.29458	691.307	0.09847	242.502	0.04036	57.5697	0.05292	57.9305	0.07251	28.0165	0.08641	28.2257
	0.29532	692.88	0.09872	242.173	0.04087	57.4238	0.05344	57.8195	0.07316	27.7597	0.08616	28.6056
	0.29607	694.678	0.09897	250.679	0.0406	57.8474	0.05379	57.8713	0.0735	27.8352	0.08688	28.2668
	0.29682	696.975	0.09922	246.047	0.0411	57.7329	0.05358	58.3374	0.07311	28.3713	0.0875	28.0715
	0.29758	698.685	0.09948	245.631	0.0414	57.7099	0.05342	58.6204	0.07355	28.2762	0.08694	28.6879
	0.29832	700.197	0.09972	245.094	0.04148	57.8802	0.05388	58.5517	0.07349	28.5192	0.08722	28.6664
	0.29907	702.157	0.09998	251.572	0.041	58.5358	0.054	58.6779	0.07365	28.606	0.08753	28.6562
	0.29983	704.022	0.10022	251.597	0.04134	58.4663	0.05408	58.9066	0.07396	28.5911	0.0881	28.5064
	0.30057	705.678	0.10047	252.62	0.04174	58.4139	0.0541	59.1176	0.07365	28.9672	0.08823	28.6752
	0.30132	707.727	0.10072	257.606	0.0417	58.7314	0.0542	59.2144	0.07342	29.2506	0.08859	28.6663
	0.30207	709.33	0.10097	256.276	0.04174	58.9235	0.05463	59.2443	0.0746	28.5686	0.08927	28.4251
	0.30282	711.226	0.10122	255.519	0.04189	59.0634	0.05464	59.5344	0.07406	29.2286	0.08965	28.4449
	0.30357	713.445	0.10146	256.434	0.04186	59.2881	0.0549	59.5391	0.07443	29.1	0.0892	29.014
	0.30432	715.715	0.10173	257.358	0.04246	59.1181	0.05574	59.2663	0.07418	29.4671	0.08976	28.8751
	0.30507	717.108	0.10197	258.271	0.04241	59.4212	0.05527	59.9429	0.07522	28.9171	0.09036	28.7514
	0.30582	719.119	0.10223	256.29	0.0417	60.1549	0.0553	60.1165	0.07523	29.1361	0.09091	28.612
	0.30658	720.765	0.10246	260.858	0.04155	60.4495	0.05539	60.3389	0.0752	29.3764	0.0915	28.5356
	0.30733	722.233	0.10271	261.317	0.04227	60.0719	0.05553	60.48	0.07526	29.4977	0.09086	29.3239
	0.30808	724.409	0.10298	261.534	0.04214	60.4039	0.05564	60.577	0.0756	29.4756	0.09113	29.3088
	0.30883	726.374	0.10322	263.834	0.0426	60.2866	0.05509	61.2295	0.07604	29.3801	0.0912	29.5165
	0.30958	728.11	0.10348	262.442	0.04263	60.4386	0.05551	61.1135	0.07593	29.692	0.09183	29.2301
	0.31033	729.942	0.10371	265.799	0.04264	60.6639	0.05549	61.2849	0.07691	29.2088	0.09161	29.7175
	0.31108	731.842	0.10398	265.131	0.04289	60.7251	0.05558	61.442	0.07645	29.8414	0.09181	29.7741
	0.31183	733.528	0.10422	266.247	0.04285	60.9777	0.05575	61.4623	0.07712	29.5527	0.09301	29.1765
	0.31258	735.145	0.10447	267.451	0.04325	60.9202	0.05578	61.7336	0.07696	29.876	0.09273	29.675
	0.31333	737.299	0.10472	269.379	0.04313	61.2517	0.05642	61.4757	0.07701	30.0337	0.09246	30.1312
	0.31408	739.168	0.10497	269.484	0.04296	61.5745	0.05712	61.2852	0.07803	29.5524	0.09237	30.3899
	0.31483	740.914	0.10523	267.94	0.0434	61.4965	0.05643	62.009	0.07782	29.9764	0.09349	29.823
	0.31558	742.538	0.10546	269.833	0.04322	61.8273	0.05657	62.0912	0.07802	30.0609	0.09378	29.9105
	0.31633	744.112	0.10571	272.184	0.04327	61.9908	0.05718	61.9263	0.07812	30.1908	0.09358	30.3289
	0.31708	746.164	0.10598	272.408	0.04318	62.2612	0.05754	61.9861	0.07872	29.9892	0.09338	30.6282
	0.31783	747.895	0.10622	274.347	0.04379	62.0144	0.05713	62.6282	0.07877	30.1869	0.09397	30.433
	0.31858	749.905	0.10646	274.571	0.04355	62.4394	0.05748	62.6287	0.07895	30.3144	0.09445	30.3814
	0.31933	751.63	0.10672	277.776	0.04376	62.4982	0.05776	62.6203	0.07934	30.2686	0.09422	30.7473
	0.32007	753.777	0.10698	278.448	0.04409	62.4577	0.05743	63.1111	0.07937	30.4993	0.09484	30.4801
	0.32084	755.314	0.10721	273.763	0.04454	62.4056	0.05793	63.0031	0.07994	30.3509	0.09523	30.4547
	0.32158	757.118	0.10748	278.728	0.04418	62.8613	0.05805	63.2624	0.07945	30.9318	0.0955	30.5338
	0.32233	759.691	0.10772	283.528	0.0445	62.9102	0.05814	63.4159	0.07938	31.1586	0.09498	31.1768
	0.32308	760.977	0.10797	279.741	0.04433	63.2402	0.05841	63.4538	0.07994	30.9522	0.09535	31.1061
	0.32383	762.837	0.10823	282.698	0.04481	63.164	0.05856	63.6199	0.07999	31.0763	0.09603	30.8012
	0.32458	764.777	0.10847	284.594	0.0452	63.1287	0.05773	64.4582	0.07999	31.2734	0.09622	30.9324
	0.32533	766.274	0.10874	284.353	0.04526	63.3161	0.05823	64.185	0.08011	31.3756	0.09607	31.3077
	0.32609	768.429	0.10897	285.777	0.04474	63.9401	0.05908	63.8615	0.08024	31.4806	0.0965	31.2292
	0.32683	770.211	0.10922	284.401	0.04557	63.572	0.05871	64.4309	0.08025	31.6642	0.09771	30.6463
	0.32758	771.947	0.10947	288.78	0.04523	64.0826	0.05895	64.4938	0.08058	31.5998	0.09787	30.8213
	0.32833	773.865	0.10972	289.964	0.04509	64.4468	0.05926	64.5231	0.0811	31.4349	0.0977	31.2524
	0.32908	775.833	0.10997	289.894	0.04558	64.2988	0.0595	64.6219	0.08095	31.7287	0.09785	31.397
	0.32983	777.356	0.11022	290.206	0.04522	64.7887	0.05941	64.9651	0.08134	31.6769	0.09835	31.3185
	0.33058	779.444	0.11047	291.234	0.04562	64.6653	0.05997	64.7742	0.08129	31.8976	0.09824	31.6011
	0.33134	781.066	0.11072	293.214	0.04593	64.7168	0.06024	64.8833	0.08182	31.6941	0.09899	31.3469
	0.33209	783.415	0.11097	294.256	0.04568	65.1077	0.06051	65.0114	0.08291	31.1801	0.09911	31.4952
	0.33283	784.751	0.11122	295.961	0.04553	65.4326	0.06018	65.5681	0.08274	31.5764	0.09905	31.8406
	0.33359	786.622	0.11148	295.716	0.04546	65.6367	0.05975	66.0332	0.08247	32.0356	0.09911	32.0481
	0.33433	788.58	0.11172	297.318	0.04568	65.6973	0.05996	66.0978	0.0828	32.0044	0.09936	32.0766
	0.33508	790.248	0.11196	297.492	0.04561	65.9021	0.06081	65.7538	0.08348	31.76	0.09888	32.5972
	0.33583	792.192	0.11225	298.531	0.04576	66.0025	0.06079	66.0433	0.08386	31.6848	0.09916	32.6121
	0.33659	794.022	0.11247	299.464	0.04614	65.9013	0.06081	66.2351	0.08379	32.0279	0.09952	32.5358
	0.33734	795.596	0.11272	301.382	0.04631	66.0338	0.06107	66.3222	0.08395	32.1467	0.09981	32.5562
	0.33808	797.093	0.11297	302.77	0.04613	66.3567	0.06154	66.2774	0.08432	32.1081	0.09986	32.7248
	0.33883	799.317	0.11324	301.98	0.04677	66.161	0.06109	66.9425	0.08436	32.3744	0.10012	32.7764
	0.33958	801.456	0.11347	303.282	0.04676	66.4062	0.06153	66.8114	0.08416	32.7378	0.10086	32.4245
	0.34034	802.774	0.11373	305.472	0.04723	66.3235	0.06176	66.8468	0.08449	32.6802	0.10069	32.8127
	0.34108	804.591	0.11397	306.409	0.04702	66.7118	0.06209	66.9549	0.08492	32.6052	0.10057	33.1186
	0.34184	806.48	0.11423	307.188	0.04722	66.8303	0.06216	67.188	0.08477	32.9286	0.10093	33.0443
	0.34258	808.296	0.11446	308.291	0.04753	66.8316	0.06241	67.3008	0.08487	33.0451	0.10121	33.0177
	0.34334	810.053	0.11472	309.932	0.0475	67.1366	0.06218	67.7543	0.08526	32.9498	0.10218	32.5557
	0.34408	812.249	0.11498	310.6	0.04766	67.2287	0.06301	67.4367	0.0853	33.1208	0.10208	32.9344
	0.34483	813.404	0.11521	311.763	0.04739	67.7224	0.06295	67.7229	0.08557	33.1618	0.10231	33.0131
	0.34559	815.808	0.1155	311.993	0.0479	67.5082	0.06256	68.2103	0.0855	33.4197	0.10265	33.028
	0.34634	817.14	0.11573	313.022	0.04815	67.5688	0.06254	68.474	0.08574	33.4461	0.10331	32.8562
	0.34708	819.281	0.11597	314.332	0.04792	67.9949	0.06263	68.5229	0.08556	33.7552	0.10278	33.4626
	0.34784	821.129	0.11621	315.218	0.04818	68.0088	0.06285	68.6385	0.0859	33.6605	0.1035	33.2422
	0.34859	822.94	0.11647	317.392	0.04832	68.1802	0.06254	69.0797	0.08617	33.6563	0.10398	33.1567
	0.34933	825.208	0.11673	318.663	0.0484	68.3703	0.06246	69.2975	0.0864	33.6718	0.10401	33.3805
	0.35009	826.672	0.11698	318.627	0.04797	68.9062	0.06312	69.0319	0.087	33.4823	0.10463	33.1875
	0.35084	828.682	0.11721	319.196	0.04854	68.715	0.06287	69.3342	0.08684	33.8175	0.10514	33.1785
	0.35159	830.303	0.11748	321.093	0.04881	68.7357	0.06336	69.2699	0.0871	33.8517	0.10493	33.6146
	0.35234	831.982	0.11772	323.001	0.04919	68.7092	0.06276	69.9296	0.08743	33.8292	0.10543	33.5102
	0.35309	834.071	0.11798	322.802	0.04885	69.224	0.06355	69.5063	0.08789	33.7504	0.10538	33.7644
	0.35384	835.603	0.11822	325.15	0.04897	69.3845	0.0638	69.6508	0.0876	34.1591	0.10539	34.0103
	0.35459	837.474	0.11847	325.726	0.04872	69.7615	0.06355	70.1434	0.08816	33.9912	0.10581	33.924
	0.35534	839.526	0.11872	327.329	0.04942	69.4772	0.06378	70.082	0.08875	33.8373	0.10561	34.3638
	0.35608	840.775	0.11897	327.444	0.04923	69.8425	0.06445	69.8708	0.08862	34.1408	0.10557	34.5858
	0.35684	842.901	0.11922	327.719	0.04916	70.1786	0.06497	69.8213	0.08937	33.8314	0.10638	34.191
	0.35759	844.659	0.11948	328.902	0.04943	70.122	0.06465	70.3831	0.08909	34.3023	0.10654	34.3692
	0.35834	846.202	0.11973	330.247	0.0491	70.5173	0.06528	70.1892	0.08925	34.4121	0.10658	34.6146
	0.35909	847.829	0.11997	331.614	0.04943	70.5402	0.06539	70.471	0.08978	34.2452	0.10661	34.7975
	0.35984	849.79	0.12023	333.275	0.04937	70.7519	0.06575	70.5089	0.0897	34.5695	0.10666	34.901
	0.3606	851.615	0.12049	334.276	0.04959	70.8011	0.06542	71.1401	0.09013	34.5292	0.10726	34.6844
	0.36134	853.46	0.12072	335.51	0.04938	71.1754	0.06546	71.3097	0.09041	34.5203	0.10776	34.6108
	0.36209	855.321	0.12097	337.238	0.04966	71.1386	0.06605	71.1151	0.09095	34.374	0.10751	35.0377
	0.36284	857.22	0.12123	337.693	0.04993	71.1917	0.06617	71.3233	0.09028	35.1263	0.10697	35.577
	0.3636	858.619	0.12148	338.107	0.05008	71.313	0.06609	71.5987	0.09065	35.0663	0.10797	35.0689
	0.36434	861.289	0.12172	339.03	0.05045	71.2724	0.06606	71.8853	0.09052	35.3473	0.10805	35.2322
	0.36509	862.796	0.12198	340.041	0.0508	71.2518	0.06606	72.1816	0.09102	35.1761	0.10869	35.0228
	0.36585	864.674	0.12222	341.479	0.05069	71.6106	0.06652	72.0038	0.09118	35.2657	0.1091	34.9546
	0.36659	866.583	0.12249	343.017	0.05059	71.9423	0.0664	72.3878	0.0912	35.494	0.1095	34.9574
	0.36734	868.072	0.12271	343.342	0.0504	72.2779	0.06609	72.8044	0.09102	35.7656	0.10972	35.0742
	0.36809	869.938	0.12298	345.326	0.05135	71.82	0.06658	72.62	0.09142	35.6689	0.10989	35.1977
	0.36884	871.994	0.12323	347.305	0.05163	71.9395	0.06644	73.02	0.0914	35.8849	0.11037	35.2022
	0.36959	874.05	0.12347	348.113	0.05131	72.4345	0.06692	72.9223	0.09142	36.0545	0.11053	35.3632
	0.37034	875.582	0.12372	348.735	0.05118	72.701	0.06719	72.9476	0.09204	35.7538	0.11102	35.282
	0.3711	877.463	0.12398	349.389	0.05145	72.7459	0.06673	73.511	0.0926	35.5697	0.1115	35.1985
	0.37184	879.494	0.12424	349.992	0.05073	73.4669	0.06749	73.1618	0.09216	36.0529	0.11149	35.5505
	0.37259	881.063	0.12448	352.442	0.05097	73.4755	0.06673	73.9054	0.09275	35.8628	0.11156	35.7669
	0.37334	882.492	0.12473	350.467	0.05141	73.3165	0.06727	73.753	0.09258	36.1871	0.11209	35.6812
	0.37409	884.218	0.12497	353.967	0.05163	73.4019	0.06722	74.0216	0.09304	36.0451	0.11208	35.9354
	0.37484	885.992	0.12523	355.512	0.05104	74.0337	0.06764	73.8798	0.09373	35.8356	0.11198	36.2519
	0.3756	887.887	0.12548	357.102	0.05117	74.098	0.06764	74.1927	0.09379	36.0192	0.11227	36.2864
	0.37634	889.23	0.12574	359.013	0.05115	74.3014	0.06793	74.2422	0.09379	36.2535	0.11303	35.9222
	0.3771	891.299	0.12596	359.011	0.05212	73.7759	0.06765	74.6038	0.09449	35.9594	0.11275	36.4356
	0.37784	893.108	0.12623	359.403	0.05164	74.3953	0.06826	74.4257	0.09413	36.4811	0.11336	36.2355
	0.3786	894.677	0.12647	360.698	0.05174	74.4846	0.06832	74.6069	0.09475	36.2332	0.1136	36.2862
	0.37934	896.72	0.12674	362.26	0.05248	74.2142	0.06788	75.1784	0.09461	36.5807	0.11371	36.4526
	0.3801	898.477	0.12698	363.612	0.05193	74.8548	0.06832	74.9824	0.09463	36.7884	0.11348	36.8795
	0.38085	900.098	0.12723	364.947	0.05208	74.9252	0.06889	74.8626	0.09517	36.5803	0.11416	36.623
	0.38159	901.996	0.12748	365.39	0.05234	74.9555	0.06865	75.3689	0.09488	37.0897	0.11419	36.8346
	0.38234	904.045	0.12773	366.241	0.05312	74.6487	0.06892	75.3886	0.09534	36.909	0.11453	36.8362
	0.3831	905.933	0.12798	366.714	0.05267	75.2193	0.06971	75.1356	0.09559	36.9115	0.11467	36.967
	0.38384	907.87	0.12822	368.64	0.05255	75.5328	0.06979	75.4336	0.09572	37.0496	0.11497	37.0225
	0.3846	909.282	0.12848	370.346	0.05277	75.5642	0.0695	75.8495	0.0952	37.6369	0.1152	37.0926
	0.38535	911.355	0.12872	371.925	0.05279	75.7817	0.07018	75.6877	0.09568	37.4094	0.11563	37.0382
	0.3861	912.566	0.12899	372.632	0.0532	75.7175	0.06992	76.1621	0.096	37.4032	0.11608	37.0003
	0.38685	914.587	0.12922	373.489	0.05283	76.1969	0.07033	76.1731	0.09602	37.5487	0.11597	37.3345
	0.38759	915.979	0.12948	374.377	0.05317	76.1644	0.07054	76.2853	0.09603	37.7746	0.11617	37.406
	0.38835	917.823	0.12973	376.739	0.05336	76.2527	0.07038	76.6974	0.09682	37.3839	0.1166	37.3543
	0.38911	919.518	0.12998	376.857	0.05356	76.3237	0.07037	76.9019	0.09665	37.7419	0.11647	37.6689
	0.38985	921.646	0.13023	378.647	0.05331	76.7686	0.07047	77.0661	0.09707	37.6376	0.11685	37.6373
	0.39059	923.398	0.13046	379.556	0.05358	76.7793	0.07039	77.3256	0.09736	37.6516	0.11766	37.3108
	0.39135	924.672	0.13073	381.09	0.05421	76.5514	0.07014	77.7107	0.09722	37.9742	0.11741	37.791
	0.39209	926.808	0.13098	382.569	0.05419	76.8306	0.06987	77.9852	0.09759	37.8863	0.11792	37.7003
	0.39285	928.851	0.13122	383.911	0.05368	77.4667	0.07059	77.6856	0.09816	37.6777	0.11808	37.8172
	0.3936	930.023	0.13148	384.113	0.05397	77.4613	0.07023	78.1232	0.09817	37.9402	0.11827	37.9414
	0.39435	932.067	0.13172	384.862	0.05531	76.7015	0.0707	77.9866	0.09834	38.0388	0.11844	38.0867
	0.3951	933.657	0.13198	387.276	0.05489	77.3634	0.07073	78.1977	0.09856	38.1206	0.11871	38.1376
	0.39585	935.47	0.13222	388.567	0.05456	77.7866	0.07125	78.0541	0.09885	38.1069	0.11943	37.8485
	0.3966	937.528	0.13249	388.643	0.05456	78.0084	0.07128	78.218	0.09915	38.1291	0.1195	38.1176
	0.39734	939.118	0.13272	389.838	0.05481	78.0367	0.07138	78.4258	0.09924	38.3001	0.11995	38.0936
	0.3981	940.725	0.13298	391.229	0.05486	78.2335	0.07171	78.4306	0.09925	38.5425	0.11986	38.3722
	0.39885	942.803	0.13323	391.319	0.05453	78.7268	0.0722	78.4104	0.10006	38.199	0.12049	38.1942
	0.3996	945.006	0.13348	393.962	0.05433	79.0098	0.07246	78.567	0.10015	38.3674	0.12015	38.6954
	0.40035	946.294	0.13371	396.277	0.05457	78.9967	0.07227	78.9868	0.09997	38.7319	0.12017	38.8991
	0.4011	948.36	0.13399	395.663	0.05515	78.7917	0.07271	78.9425	0.1008	38.3603	0.12026	39.0304
	0.40185	949.834	0.13424	396.048	0.05496	79.1734	0.07264	79.256	0.10033	38.9468	0.12083	38.8705
	0.4026	951.72	0.13447	397.813	0.0548	79.4422	0.07304	79.2524	0.1009	38.7488	0.12094	38.9895
	0.40335	953.105	0.13473	399.729	0.05484	79.6418	0.0733	79.3585	0.10095	38.9371	0.12134	38.984
	0.4041	954.926	0.13497	400.797	0.05492	79.78	0.07332	79.6951	0.10143	38.8166	0.1214	39.1371
	0.40485	956.492	0.13522	402.274	0.05541	79.5944	0.07351	79.801	0.10174	38.8518	0.12179	39.1518
	0.40559	958.766	0.13547	402.127	0.0553	79.9008	0.07345	80.1203	0.10134	39.3998	0.1218	39.3145
	0.40636	960.53	0.13573	403.99	0.05563	79.8786	0.07364	80.1665	0.10144	39.4939	0.12248	39.1569
	0.4071	961.886	0.13598	405.426	0.05568	80.0848	0.07403	80.2401	0.10174	39.4646	0.12241	39.4074
	0.40786	963.999	0.13625	406.407	0.05579	80.2138	0.07422	80.3545	0.10194	39.5092	0.12292	39.2933
	0.4086	965.95	0.13647	406.803	0.05594	80.3592	0.07412	80.7656	0.10163	39.9455	0.12273	39.6658
	0.40935	967.663	0.13674	408.966	0.05622	80.3225	0.07431	80.8047	0.10171	40.0677	0.12307	39.6729
	0.4101	968.977	0.13699	409.656	0.05622	80.583	0.07442	80.9018	0.1027	39.5743	0.12316	39.7877
	0.41085	970.792	0.13722	411.493	0.0563	80.7745	0.07472	80.9554	0.10264	39.8412	0.12386	39.5483
	0.41161	972.771	0.13748	412.547	0.05649	80.8487	0.07457	81.3477	0.10246	40.1823	0.12407	39.6328
	0.41235	974.543	0.13774	413.644	0.05652	81.0741	0.07444	81.6442	0.10269	40.1492	0.12472	39.4392
	0.41311	976.251	0.13798	414.247	0.05661	81.2377	0.0746	81.7931	0.10287	40.2048	0.12437	39.9765
	0.41385	977.704	0.13824	415.67	0.05648	81.5739	0.07471	81.9328	0.10305	40.2603	0.1247	39.952
	0.4146	979.353	0.13848	416.61	0.05685	81.5201	0.07524	81.7987	0.10329	40.2921	0.12485	40.0979
	0.41535	981.185	0.13874	418.769	0.05658	81.9165	0.07476	82.3524	0.10403	39.9684	0.12514	40.1581
	0.41611	982.861	0.13898	419.615	0.057	81.8411	0.07492	82.4337	0.10426	40.0928	0.12533	40.2649
	0.41686	984.385	0.13924	420.381	0.05675	82.217	0.07507	82.4611	0.10454	40.1578	0.12548	40.4297
	0.4176	986.318	0.13947	420.628	0.05665	82.4915	0.07496	82.8877	0.10449	40.4858	0.12563	40.544
	0.41835	987.759	0.13974	422.557	0.0571	82.3852	0.07533	82.7347	0.10398	40.9734	0.12615	40.38
	0.41911	989.308	0.13998	424.693	0.05746	82.305	0.07549	82.8384	0.10502	40.4272	0.12584	40.8232
	0.41985	990.944	0.14024	425.189	0.05782	82.3191	0.07556	83.0769	0.10545	40.3728	0.12569	41.148
	0.42061	992.902	0.14048	425.5	0.05783	82.5893	0.07576	83.1892	0.10533	40.6801	0.12629	40.9103
	0.42136	994.383	0.14073	430.016	0.05756	83.0596	0.07581	83.2687	0.10539	40.8256	0.12654	40.9595
	0.4221	996.469	0.14098	427.813	0.05789	82.9663	0.07639	83.1971	0.10611	40.5492	0.1268	41.007
	0.42285	997.781	0.14123	430.264	0.05809	83.0533	0.07702	83.0309	0.10622	40.7149	0.12684	41.1415
	0.4236	999.686	0.14148	430.748	0.05758	83.6669	0.07684	83.5308	0.10591	41.1852	0.12756	40.8368
	0.42436	1001.77	0.14174	432.188	0.05782	83.6665	0.07731	83.4995	0.1058	41.4631	0.12796	40.8787
	0.4251	1003.5	0.14196	433.741	0.05822	83.5957	0.07735	83.8149	0.10611	41.4164	0.12793	41.163
	0.42585	1005.34	0.14223	434.454	0.05832	83.7496	0.07737	83.9975	0.10647	41.323	0.12801	41.3177
	0.42661	1007	0.14246	435.462	0.0581	84.1398	0.07755	84.103	0.1068	41.3272	0.12842	41.2948
	0.42736	1008.73	0.14274	436.101	0.05825	84.2278	0.07804	84.0787	0.10641	41.7942	0.12924	40.9941
	0.42811	1010.57	0.14298	440.847	0.05835	84.3823	0.07794	84.4256	0.10706	41.4933	0.12897	41.4391
	0.42886	1012.01	0.14324	439.665	0.05882	84.2607	0.07804	84.6446	0.107	41.7835	0.12935	41.4352
	0.4296	1013.85	0.14348	442.299	0.05889	84.4502	0.0784	84.6953	0.10714	41.8458	0.12941	41.6158
	0.43036	1015.49	0.14374	442.277	0.05876	84.7863	0.0783	85.0766	0.10737	41.8691	0.12968	41.6884
	0.4311	1017.2	0.14399	444.43	0.05897	84.8866	0.07804	85.4264	0.1074	42.0401	0.13016	41.5644
	0.43186	1018.7	0.14421	443.757	0.05922	84.8862	0.07806	85.6649	0.10778	41.9679	0.13031	41.7552
	0.43261	1020.6	0.14448	445.131	0.05918	85.1714	0.07793	85.9035	0.10834	41.8069	0.13074	41.6875
	0.43336	1021.42	0.14474	445.624	0.05919	85.4003	0.07808	86.0082	0.10824	42.0558	0.13098	41.8326
	0.43412	1023.46	0.14498	445.658	0.0597	85.2717	0.0781	86.1247	0.10821	42.2888	0.13101	42.0258
	0.43486	1025.25	0.14525	450.345	0.05967	85.5084	0.07816	86.2962	0.10947	41.6172	0.13129	42.0941
	0.43561	1026.73	0.14547	450.858	0.05926	86.0472	0.07867	86.1734	0.1092	42.1217	0.13168	42.0573
	0.43636	1028.44	0.14572	450.741	0.06009	85.6355	0.07793	86.8252	0.10892	42.5276	0.13274	41.5987
	0.43711	1030.05	0.146	452.72	0.0599	86.0316	0.07824	86.8501	0.10945	42.3674	0.13192	42.4562
	0.43785	1032.4	0.14622	453.043	0.06004	86.1703	0.07921	86.303	0.11017	42.1111	0.13226	42.4907
	0.43861	1034.01	0.14648	455.101	0.06036	86.1828	0.0789	86.8181	0.10966	42.7053	0.1324	42.5996
	0.43936	1035.56	0.14674	456.156	0.0601	86.5963	0.07914	86.8719	0.10961	42.879	0.13229	42.9128
	0.44011	1037.56	0.14698	456.815	0.0602	86.7591	0.07916	87.0586	0.11006	42.7773	0.13258	42.8991
	0.44086	1038.96	0.14722	459.861	0.06025	86.9766	0.07994	86.797	0.1104	42.7406	0.13281	42.9611
	0.44162	1041.14	0.14749	461.179	0.05982	87.4453	0.08039	86.8149	0.11056	42.8774	0.1331	42.9677
	0.44236	1042.7	0.14773	461.287	0.06028	87.2759	0.08038	87.1505	0.11115	42.6724	0.13337	43.0285
	0.44312	1044.69	0.14799	462.442	0.06024	87.5352	0.08008	87.5738	0.11131	42.8546	0.13358	43.0468
	0.44386	1046	0.14823	464.003	0.06013	87.8017	0.0806	87.5062	0.11168	42.8587	0.13342	43.4181
	0.44461	1048.21	0.14849	463.028	0.06028	87.8594	0.08082	87.6611	0.11162	43.0907	0.13354	43.5274
	0.44536	1049.45	0.14873	465.423	0.06039	87.9964	0.08076	88.0381	0.11192	43.0828	0.1346	43.0062
	0.44611	1051.51	0.14899	466.955	0.06059	88.0096	0.08069	88.2503	0.11163	43.5093	0.13429	43.4554
	0.44686	1053.45	0.14923	469.009	0.06084	88.0462	0.08116	88.136	0.11226	43.2698	0.13402	43.7869
	0.44761	1055.02	0.14946	469.601	0.061	88.159	0.08133	88.3483	0.1129	43.0715	0.1343	43.799
	0.44836	1056.79	0.14975	473.222	0.06097	88.401	0.08145	88.5538	0.11265	43.4873	0.1352	43.3729
	0.44912	1058.56	0.14998	473.783	0.06149	88.2016	0.08156	88.7248	0.11264	43.7362	0.13504	43.7172
	0.44986	1060.28	0.15023	473.688	0.06124	88.6708	0.08168	88.8681	0.11331	43.4513	0.13578	43.4534
	0.45062	1061.62	0.15049	474.197	0.06141	88.7802	0.08184	89.0362	0.1132	43.7886	0.1359	43.6512
	0.45137	1063.64	0.15072	477.382	0.06165	88.8419	0.08161	89.5188	0.11229	44.5415	0.13641	43.5472
	0.45211	1064.97	0.15098	475.966	0.06165	89.0523	0.08199	89.3846	0.1126	44.5279	0.13718	43.2924
	0.45286	1066.72	0.15126	477.944	0.06174	89.226	0.08246	89.3238	0.11322	44.2126	0.13703	43.7041
	0.45362	1068.46	0.15148	478.985	0.0621	89.2264	0.08246	89.6388	0.11328	44.3795	0.13734	43.7383
	0.45436	1070.36	0.15171	480.379	0.06168	89.7281	0.0822	90.1229	0.11341	44.4355	0.13787	43.7297
	0.45512	1071.78	0.152	480.404	0.06215	89.6164	0.08217	90.2218	0.11347	44.5374	0.13807	43.8766
	0.45586	1073.6	0.15223	481.724	0.0621	89.8712	0.08223	90.437	0.1143	44.1255	0.13811	44.0847
	0.45662	1075.52	0.15248	483.322	0.06199	90.1928	0.08237	90.5111	0.1145	44.2271	0.13891	43.8491
	0.45736	1077.04	0.15272	486.205	0.06206	90.3683	0.08262	90.5562	0.11427	44.6853	0.13877	44.199
	0.45812	1079.55	0.15299	487.738	0.06225	90.3977	0.08257	90.9209	0.11511	44.2219	0.13901	44.2787
	0.45886	1080.99	0.15323	487.734	0.06262	90.3304	0.0826	90.9637	0.11523	44.3748	0.13925	44.3812
	0.45962	1082.45	0.15349	491.175	0.06266	90.5704	0.083	90.9039	0.11541	44.5245	0.13882	44.9606
	0.46037	1084.55	0.15375	490.368	0.0628	90.6656	0.08294	91.1752	0.11582	44.4776	0.13955	44.591
	0.46112	1085.95	0.15399	492.171	0.06307	90.7492	0.08281	91.4814	0.11579	44.7432	0.13974	44.7779
	0.46187	1087.91	0.15423	491.562	0.06295	91.0272	0.08301	91.5602	0.11656	44.4431	0.13946	45.2264
	0.46262	1089.32	0.15448	495.427	0.06314	91.1231	0.08324	91.6089	0.11664	44.6472	0.13975	45.1571
	0.46336	1091.12	0.15473	500.197	0.06301	91.4212	0.08357	91.6096	0.11677	44.8067	0.14041	44.9319
	0.46412	1093.24	0.15498	495.627	0.06364	91.2204	0.08352	91.8925	0.11625	45.3891	0.1399	45.5215
	0.46487	1094.39	0.15524	497.633	0.06382	91.3726	0.08391	91.8886	0.11656	45.3987	0.14052	45.2872
	0.46562	1096.27	0.15548	499.375	0.06344	91.8714	0.08427	91.9148	0.1174	45.008	0.14079	45.3196
	0.46637	1098.08	0.15573	500.726	0.06384	91.8173	0.08443	92.1038	0.11701	45.5042	0.14127	45.245
	0.46711	1099.84	0.15599	502.418	0.06416	91.8751	0.08472	92.1889	0.11703	45.6867	0.14155	45.2994
	0.46787	1101.54	0.15623	505.903	0.06401	92.1864	0.08467	92.4493	0.11783	45.3324	0.14168	45.5041
	0.46862	1102.91	0.15648	504.149	0.06423	92.2879	0.08517	92.4237	0.11764	45.6827	0.14138	45.879
	0.46937	1104.57	0.15672	503.723	0.06372	92.8759	0.0853	92.6015	0.11775	45.8543	0.14212	45.6121
	0.47013	1106.15	0.15699	504.764	0.06399	92.8851	0.08548	92.764	0.11737	46.2974	0.14239	45.628
	0.47087	1108.02	0.15723	509.954	0.06484	92.4808	0.08539	93.1345	0.11768	46.1323	0.14228	45.9096
	0.47161	1109.97	0.15748	508.88	0.06419	93.2322	0.08534	93.45	0.11822	45.9558	0.14285	45.7437
	0.47237	1111.64	0.15773	508.935	0.06413	93.4456	0.08555	93.5025	0.11821	46.1649	0.14359	45.5381
	0.47313	1113.22	0.15797	511.494	0.06445	93.3963	0.08537	93.8812	0.11812	46.441	0.14346	45.9083
	0.47386	1115.18	0.15822	514.014	0.06475	93.414	0.08593	93.6821	0.11859	46.2933	0.14367	45.9894
	0.47461	1116.84	0.15849	513.764	0.06497	93.4603	0.08609	93.8598	0.11927	46.0153	0.14384	46.1499
	0.47537	1118.59	0.15873	514.076	0.06436	94.1241	0.0861	94.0252	0.11867	46.6634	0.14423	46.1499
	0.47612	1120.5	0.15899	516.04	0.06493	93.8719	0.08567	94.5604	0.11869	46.7625	0.14438	46.2398
	0.47687	1122.37	0.15923	517.996	0.06493	94.1177	0.08595	94.5352	0.11927	46.5437	0.14485	46.2065
	0.47762	1123.93	0.15948	518.536	0.06488	94.3501	0.08602	94.7589	0.11972	46.4175	0.14491	46.4342
	0.47837	1125.65	0.15973	519.802	0.06491	94.5104	0.08569	95.0624	0.12008	46.38	0.14537	46.3229
	0.47912	1127.55	0.15998	521.532	0.06556	94.2881	0.08616	95.0095	0.11966	46.9313	0.14548	46.5424
	0.47987	1129.39	0.16023	520.422	0.06517	94.811	0.08668	94.8582	0.12017	46.7494	0.14571	46.612
	0.48062	1130.55	0.16048	522.7	0.06576	94.624	0.08684	95.0031	0.12071	46.5711	0.14588	46.7501
	0.48137	1132.44	0.16073	524.341	0.06536	95.1344	0.08732	94.9285	0.1206	46.8709	0.14609	46.8226
	0.48211	1134.88	0.161	525.708	0.06514	95.4991	0.08725	95.2996	0.12099	46.8167	0.14606	47.0635
	0.48287	1136.08	0.16124	528.846	0.06569	95.2969	0.0873	95.543	0.12129	46.8396	0.14619	47.2181
	0.48362	1138.05	0.16148	530.945	0.06592	95.3406	0.08764	95.5223	0.12207	46.5325	0.14653	47.1448
	0.48437	1139.36	0.16172	529.595	0.06548	95.8749	0.0877	95.8119	0.12162	47.1401	0.14631	47.5192
	0.48512	1140.74	0.16199	532.088	0.0661	95.6501	0.08739	96.2688	0.12166	47.3196	0.14625	47.7945
	0.48586	1142.76	0.16223	530.963	0.06594	95.9767	0.08825	95.8855	0.12166	47.4701	0.1466	47.7236
	0.48662	1144.54	0.16248	533.084	0.06601	96.1643	0.08805	96.3771	0.12294	46.8175	0.1467	47.789
	0.48737	1146.68	0.16274	534.767	0.06636	96.1283	0.0881	96.4905	0.12281	47.2215	0.14713	47.6523
	0.48811	1148.48	0.16299	536.14	0.06662	96.1308	0.08809	96.7886	0.12248	47.6793	0.14723	47.8383
	0.48887	1149.71	0.16325	536.307	0.06677	96.2716	0.0879	97.1361	0.12295	47.5606	0.1478	47.5943
	0.48962	1151.85	0.16349	538.952	0.06682	96.4763	0.08842	96.9134	0.12299	47.7598	0.14704	48.3939
	0.49037	1152.9	0.16372	539.969	0.06688	96.7128	0.08876	96.9797	0.12303	47.9268	0.14824	47.7485
	0.49112	1154.8	0.16398	542.136	0.06706	96.809	0.08925	96.972	0.12287	48.2169	0.14836	47.8781
	0.49188	1156.38	0.16425	543.378	0.0673	96.8644	0.08901	97.3685	0.12281	48.4144	0.14834	48.1021
	0.49262	1158.05	0.16448	541.35	0.06706	97.3046	0.08924	97.3852	0.12353	48.1165	0.14849	48.1916
	0.49337	1159.67	0.16473	544.306	0.06723	97.3933	0.08928	97.6051	0.12377	48.1403	0.14982	47.5227
	0.49413	1161.17	0.16501	546.325	0.06783	97.2025	0.08922	97.9825	0.12344	48.6381	0.14939	48.1411
	0.49487	1162.97	0.16522	544.374	0.06804	97.3112	0.08925	98.0356	0.12345	48.6879	0.14984	48.0587
	0.49563	1164.8	0.16549	548.524	0.0679	97.7038	0.0897	98.028	0.12373	48.6641	0.15017	48.0464
	0.49637	1166.6	0.16574	550.8	0.06785	98.0061	0.08959	98.3922	0.12381	48.8562	0.15074	47.8924
	0.49712	1168.15	0.16597	550.556	0.06764	98.3343	0.08941	98.7698	0.12423	48.6344	0.15106	47.9525
	0.49787	1170.03	0.16623	552.298	0.06787	98.3415	0.08979	98.6174	0.12405	48.8797	0.15132	48.1129
	0.49863	1171.27	0.16648	553.676	0.06802	98.4698	0.08994	98.8356	0.12486	48.5146	0.15114	48.5462
	0.49938	1172.74	0.16673	554.39	0.06782	98.8327	0.09031	98.7683	0.12514	48.5402	0.15198	48.2031
	0.50012	1174.52	0.16698	555.593	0.06794	98.9817	0.09041	98.9503	0.12549	48.5698	0.15195	48.5333
	0.50087	1176.24	0.16723	557.232	0.06828	98.8609	0.09012	99.4236	0.12548	48.7892	0.15172	48.9588
	0.50163	1177.47	0.16748	558.856	0.06821	99.1298	0.0909	99.1454	0.12589	48.7548	0.15181	49.072
	0.50237	1179.46	0.16775	560.21	0.06858	99.0719	0.09032	99.6932	0.12586	48.9813	0.1519	49.2265
	0.50312	1180.86	0.16799	561.364	0.06878	99.1985	0.09065	99.7436	0.12644	48.8262	0.15282	48.7986
	0.50388	1182.06	0.16823	562.492	0.06873	99.4333	0.0911	99.7132	0.12602	49.3007	0.15259	49.2374
	0.50462	1183.7	0.16848	563.953	0.06851	99.7848	0.09124	99.7836	0.12712	48.8142	0.1529	49.2526
	0.50537	1185.88	0.16874	565.396	0.06859	99.9789	0.09171	99.7665	0.12678	49.2787	0.15287	49.5147
	0.50613	1187.52	0.16899	566.827	0.06891	99.9166	0.09122	100.38	0.12716	49.2355	0.15337	49.3602
	0.50688	1189.39	0.16924	568.591	0.06926	99.9299	0.09151	100.489	0.127	49.5326	0.15377	49.3145
	0.50763	1190.58	0.16948	569.258	0.06935	100.137	0.09209	100.363	0.12754	49.3878	0.15351	49.7223
	0.50837	1191.82	0.16974	569.981	0.06947	100.297	0.09273	100.093	0.12764	49.5399	0.15395	49.6008
	0.50913	1193.7	0.16998	571.017	0.06925	100.667	0.09259	100.592	0.12759	49.8094	0.15382	49.9173
	0.50987	1195.1	0.17023	573.437	0.0695	100.686	0.09277	100.678	0.1277	49.9012	0.15434	49.7733
	0.51062	1196.79	0.17048	574.46	0.06967	100.816	0.09289	100.88	0.12801	49.9138	0.15434	49.9931
	0.51138	1198.65	0.17075	575.254	0.06946	101.164	0.09295	101.116	0.12828	49.8989	0.15442	50.1419
	0.51213	1200.11	0.17098	576.533	0.06963	101.243	0.09326	101.211	0.12853	49.9798	0.15521	49.8107
	0.51288	1202.14	0.17123	577.692	0.06979	101.338	0.09329	101.484	0.12866	50.0613	0.15568	49.7614
	0.51362	1203.61	0.17149	579.278	0.06999	101.459	0.09332	101.713	0.12875	50.1781	0.15549	50.144
	0.51437	1205.04	0.17174	579.497	0.06984	101.737	0.0935	101.807	0.12952	49.9204	0.15601	50.011
	0.51512	1206.4	0.17198	581.546	0.07019	101.692	0.09293	102.571	0.12949	50.159	0.15618	50.1767
	0.51588	1208.25	0.17225	584.4	0.07064	101.599	0.0935	102.241	0.12927	50.5267	0.1565	50.1902
	0.51663	1210	0.1725	584.554	0.0703	102.081	0.09371	102.315	0.12916	50.7698	0.15691	50.191
	0.51738	1211.89	0.17272	586.259	0.07074	102.01	0.09343	102.843	0.12973	50.5728	0.15692	50.4497
	0.51813	1213.13	0.17299	586.812	0.07057	102.351	0.09355	102.834	0.12989	50.6804	0.15743	50.3508
	0.51888	1214.15	0.17324	588.632	0.07108	102.257	0.09388	102.843	0.12982	50.9557	0.15743	50.6009
	0.51963	1216.17	0.17349	589.268	0.07108	102.518	0.09435	102.8	0.12991	51.028	0.15764	50.6501
	0.52038	1217.5	0.17374	589.549	0.07103	102.779	0.09457	102.873	0.13007	51.0377	0.15784	50.7685
	0.52114	1218.67	0.17399	589.885	0.07114	102.921	0.09427	103.329	0.13035	51.0807	0.15853	50.5119
	0.52188	1220.38	0.17423	591.727	0.07111	103.168	0.09482	103.255	0.13074	50.9715	0.15896	50.5132
	0.52264	1222.1	0.1745	593.807	0.07162	103.039	0.09458	103.733	0.13119	50.8665	0.15895	50.7882
	0.52338	1223.64	0.17473	594.87	0.07145	103.389	0.09474	103.716	0.13127	51.0125	0.15906	50.9824
	0.52413	1225.39	0.17498	596.196	0.07097	103.961	0.09524	103.685	0.13132	51.2001	0.15907	51.2362
	0.52488	1226.85	0.17524	597.942	0.07172	103.626	0.09542	103.815	0.13166	51.1497	0.15938	51.277
	0.52563	1228.63	0.17548	598.573	0.07165	103.897	0.09501	104.412	0.13204	51.1159	0.15948	51.3984
	0.52638	1230.42	0.17574	599.486	0.0719	103.918	0.09503	104.482	0.13242	51.069	0.15939	51.702
	0.52714	1232.01	0.17598	601.454	0.07138	104.539	0.09598	104.093	0.13256	51.2674	0.15979	51.6193
	0.52788	1233.62	0.17624	602.124	0.07177	104.394	0.09551	104.743	0.13277	51.3474	0.15998	51.733
	0.52863	1235.49	0.17648	603.395	0.07188	104.515	0.09593	104.597	0.13312	51.3682	0.15972	52.0804
	0.52938	1236.81	0.17675	605.475	0.07165	104.864	0.09648	104.539	0.13316	51.5912	0.15966	52.2623
	0.53014	1237.97	0.17699	606.251	0.07173	104.969	0.09649	104.844	0.133	51.9616	0.16086	51.6624
	0.53088	1239.24	0.17725	608.589	0.07155	105.335	0.09633	105.26	0.13303	52.0486	0.1611	51.7193
	0.53163	1240.48	0.1775	608.271	0.07189	105.211	0.09644	105.459	0.13334	52.0392	0.16114	51.9568
	0.53238	1242.23	0.17774	610.626	0.07266	104.954	0.09688	105.3	0.13309	52.4421	0.1613	52.0363
	0.53313	1243.78	0.17798	610.851	0.07268	105.164	0.09684	105.623	0.13362	52.2449	0.16165	52.0182
	0.53389	1245.18	0.17824	613.07	0.07282	105.31	0.09669	106.018	0.13321	52.7713	0.16216	51.8846
	0.53463	1246.72	0.1785	614.382	0.07336	105.214	0.09694	106.009	0.1341	52.245	0.16194	52.3298
	0.53538	1248.65	0.17874	616.921	0.07276	105.95	0.09723	106.015	0.13381	52.6572	0.16263	52.0749
	0.53614	1250.1	0.17899	616.005	0.07319	105.846	0.09683	106.701	0.13406	52.6471	0.16329	51.9214
	0.53688	1251.62	0.17925	617.116	0.07344	105.918	0.09763	106.146	0.13414	52.7573	0.16295	52.4384
	0.53764	1253.57	0.17949	619.444	0.07359	106.028	0.09749	106.562	0.13474	52.5305	0.16352	52.3349
	0.53839	1255.3	0.17974	620.532	0.07346	106.384	0.09793	106.561	0.13493	52.5963	0.164	52.2178
	0.53914	1256.84	0.17999	621.746	0.07313	106.8	0.09776	106.952	0.13491	52.8486	0.16408	52.4778
	0.53988	1258.37	0.18024	622.379	0.07358	106.682	0.09752	107.219	0.13504	52.8992	0.16468	52.3175
	0.54063	1260.32	0.18049	623.32	0.07377	106.82	0.09772	107.459	0.13548	52.7844	0.16471	52.5917
	0.54139	1261.5	0.18074	626.306	0.07362	107.115	0.09813	107.296	0.13553	52.9671	0.16479	52.815
	0.54214	1263.13	0.18099	625.026	0.07359	107.369	0.09763	107.796	0.13606	52.8299	0.16521	52.7394
	0.54289	1264.9	0.18123	627.762	0.07354	107.575	0.09787	107.734	0.13592	53.1437	0.1654	52.918
	0.54363	1266.49	0.18149	630.08	0.07444	107.134	0.0978	108.031	0.1364	53.0383	0.16512	53.3178
	0.54438	1268.06	0.18174	630.894	0.07417	107.578	0.09805	108.132	0.13652	53.1754	0.16593	52.9686
	0.54513	1269.88	0.18198	631.43	0.07381	108.047	0.09819	108.135	0.1368	53.1651	0.16596	53.1746
	0.54589	1271.5	0.18225	632.948	0.07458	107.697	0.0989	107.913	0.13688	53.3687	0.16621	53.2414
	0.54664	1272.95	0.18249	634.008	0.07432	108.147	0.09895	108.218	0.13691	53.5503	0.1659	53.7287
	0.54738	1274.6	0.18274	636.114	0.07425	108.409	0.09871	108.674	0.13746	53.3601	0.16635	53.5868
	0.54814	1276.34	0.183	637.502	0.07446	108.456	0.09957	108.283	0.13747	53.5907	0.16654	53.688
	0.54889	1277.3	0.18323	638.301	0.07442	108.672	0.0994	108.618	0.1378	53.5612	0.16715	53.4835
	0.54964	1279.37	0.18349	640.381	0.07477	108.646	0.09981	108.685	0.13826	53.4576	0.16739	53.6622
	0.55039	1280.5	0.18375	641.704	0.07477	108.875	0.0996	109.15	0.13808	53.8014	0.16719	54.0304
	0.55115	1282.62	0.18399	641.632	0.0746	109.203	0.10028	108.989	0.13783	54.1907	0.16757	53.9383
	0.55189	1284.27	0.18424	643.001	0.07488	109.177	0.10024	109.271	0.1382	54.1397	0.16805	53.8327
	0.55264	1285.87	0.18449	645.099	0.0751	109.297	0.10005	109.563	0.139	53.7897	0.1681	54.051
	0.55338	1287.34	0.18473	645.255	0.07514	109.433	0.10089	109.31	0.13877	54.1661	0.16814	54.2676
	0.55414	1289.07	0.18499	646.964	0.07563	109.366	0.10108	109.481	0.13896	54.2526	0.16848	54.2168
	0.55489	1290.46	0.18526	647.574	0.0755	109.677	0.10113	109.794	0.13959	54.0174	0.16876	54.2533
	0.55564	1292.01	0.18548	649.915	0.07515	110.107	0.10102	110.166	0.13961	54.2818	0.16893	54.4105
	0.55639	1293.58	0.18574	650.744	0.07563	109.969	0.10078	110.475	0.13977	54.3933	0.16923	54.4019
	0.55714	1295.15	0.186	652.184	0.07523	110.436	0.1011	110.577	0.14025	54.3042	0.16911	54.7045
	0.55789	1296.64	0.18625	653.864	0.07616	110.03	0.10098	110.774	0.14036	54.4462	0.16943	54.6697
	0.55864	1297.72	0.18648	654.675	0.07569	110.599	0.10097	110.94	0.1403	54.7262	0.16998	54.5391
	0.55939	1299.68	0.18675	655.06	0.07587	110.649	0.10072	111.379	0.14032	54.925	0.17007	54.7157
	0.56014	1301.49	0.18698	657.107	0.07587	110.882	0.10122	111.129	0.14055	54.9191	0.17035	54.745
	0.56089	1303.39	0.18723	657.668	0.07646	110.683	0.10124	111.427	0.14111	54.718	0.17133	54.4019
	0.56164	1304.75	0.18749	660.38	0.07631	111.065	0.10151	111.394	0.14059	55.3516	0.171	54.9037
	0.56239	1305.97	0.18774	660.984	0.07648	111.161	0.10126	111.787	0.14126	55.0466	0.17162	54.7202
	0.56314	1307.62	0.188	661.637	0.07665	111.244	0.10113	112.017	0.14122	55.2451	0.172	54.7489
	0.56389	1309.44	0.18823	663.074	0.07716	111.136	0.10128	112.105	0.14135	55.3776	0.17198	55.0363
	0.56464	1310.94	0.18849	664.831	0.07716	111.444	0.10206	111.868	0.14193	55.1593	0.17233	55.0276
	0.5654	1312.31	0.18874	666.154	0.07635	112.279	0.10188	112.145	0.14234	55.0536	0.17249	55.2054
	0.56614	1313.59	0.18898	666.983	0.07673	112.161	0.102	112.306	0.14229	55.3689	0.1723	55.6012
	0.56689	1315.28	0.18924	667.952	0.07663	112.401	0.10266	112.18	0.14219	55.5946	0.17296	55.3241
	0.56764	1317.24	0.18949	669.471	0.07734	112.11	0.10273	112.426	0.14293	55.2827	0.17258	55.8043
	0.56838	1318.43	0.18974	671.051	0.07689	112.699	0.10287	112.591	0.14339	55.2807	0.17271	55.9537
	0.56915	1320.2	0.18998	673.23	0.07731	112.544	0.10392	112.117	0.14327	55.6504	0.17255	56.2493
	0.56989	1321.95	0.19024	673.72	0.07743	112.669	0.10321	112.929	0.14342	55.7533	0.17308	56.0344
	0.57064	1323.63	0.19049	673.955	0.0774	112.906	0.10384	112.852	0.14407	55.4988	0.17265	56.4511
	0.57139	1324.87	0.19074	675.846	0.07783	112.836	0.10385	113.082	0.14433	55.6197	0.17334	56.1613
	0.57215	1326.32	0.19099	676.394	0.0776	113.26	0.1041	113.256	0.14426	55.9122	0.17324	56.5016
	0.57289	1327.63	0.19125	679.149	0.07831	113.004	0.10402	113.549	0.14439	56.0607	0.17426	55.9256
	0.57364	1329.35	0.19149	679.412	0.0787	112.976	0.10415	113.78	0.14468	56.0901	0.17384	56.3962
	0.57439	1331.04	0.19174	680.792	0.07828	113.548	0.10499	113.396	0.14457	56.4193	0.17447	56.2115
	0.57514	1332.7	0.19199	681.529	0.07864	113.541	0.10419	114.197	0.14451	56.5611	0.17499	56.1564
	0.57589	1334.27	0.19225	684.04	0.07859	113.836	0.10489	113.961	0.1444	56.7757	0.17534	56.1391
	0.57664	1335.11	0.19249	685.049	0.07884	113.903	0.10478	114.367	0.1444	57.006	0.17512	56.5332
	0.57739	1337.23	0.19275	686.171	0.07883	114.148	0.10535	114.122	0.14532	56.4282	0.17534	56.5853
	0.57815	1338.71	0.19299	687.881	0.07906	114.242	0.10536	114.489	0.14518	56.7991	0.17653	56.0744
	0.5789	1340.03	0.19324	689.228	0.07898	114.531	0.10488	115.067	0.14508	57.0191	0.17664	56.2966
	0.57964	1341.54	0.1935	690.642	0.07905	114.732	0.10508	115.169	0.1455	56.9004	0.17644	56.7234
	0.5804	1342.99	0.19373	691.87	0.07908	114.902	0.10577	114.898	0.14619	56.616	0.17737	56.3058
	0.58114	1344.82	0.194	692.792	0.07905	115.166	0.10562	115.242	0.14616	56.8853	0.17767	56.425
	0.58189	1346.5	0.19425	694.214	0.07917	115.218	0.10562	115.622	0.146	57.2407	0.17767	56.655
	0.58264	1347.88	0.19449	695.248	0.0795	115.19	0.10512	116.008	0.1462	57.2704	0.17766	56.9581
	0.58339	1349.73	0.19475	697.359	0.07961	115.337	0.10493	116.394	0.14671	57.1294	0.17811	56.9019
	0.58415	1350.86	0.19499	698.367	0.07882	116.15	0.10551	116.055	0.14692	57.209	0.17826	57.0669
	0.5849	1352.23	0.19525	699.919	0.07947	115.811	0.10523	116.467	0.14725	57.1842	0.17905	56.7914
	0.58564	1354.33	0.1955	699.974	0.07943	116.047	0.10543	116.479	0.14724	57.4069	0.17775	57.9891
	0.5864	1356.1	0.19574	702.579	0.07937	116.265	0.10547	116.636	0.14835	56.8567	0.17882	57.3465
	0.58714	1357.43	0.19598	701.303	0.07943	116.479	0.10594	116.454	0.14819	57.2732	0.17881	57.6004
	0.5879	1358.84	0.19624	705.775	0.07989	116.281	0.10532	117.198	0.14807	57.6052	0.17909	57.6445
	0.58864	1361.12	0.19649	706.516	0.08012	116.445	0.10615	116.699	0.14865	57.4104	0.1791	57.8735
	0.5894	1361.9	0.19675	708.25	0.07971	116.884	0.10676	116.548	0.14851	57.7053	0.17963	57.7354
	0.59015	1363.69	0.19699	707.12	0.08004	116.837	0.10627	117.275	0.14846	57.9399	0.17947	58.0575
	0.5909	1365.48	0.19725	711.188	0.08032	116.873	0.10689	117.03	0.14877	57.9191	0.18018	57.8201
	0.59166	1367.15	0.1975	712.328	0.08006	117.318	0.10691	117.236	0.14917	57.8649	0.17998	58.2028
	0.5924	1368.47	0.19775	711.768	0.08002	117.54	0.10758	117.098	0.14958	57.829	0.18006	58.3597
	0.59315	1370.74	0.198	715.042	0.08006	117.63	0.10774	117.248	0.14977	57.9486	0.18074	58.0681
	0.59389	1372.26	0.19825	715.398	0.08063	117.449	0.10744	117.802	0.1493	58.4733	0.18117	58.0385
	0.59465	1373.66	0.19848	715.61	0.08081	117.588	0.10803	117.658	0.14949	58.5004	0.18128	58.2149
	0.5954	1375.32	0.19875	717.24	0.08078	117.815	0.10847	117.675	0.14999	58.3135	0.18136	58.3552
	0.59614	1376.72	0.19898	718.686	0.08041	118.31	0.10821	118.208	0.14999	58.5739	0.18156	58.4591
	0.5969	1378.66	0.19925	719.75	0.08086	118.203	0.10837	118.255	0.14988	58.8508	0.18155	58.6132
	0.59765	1380.07	0.1995	720.209	0.08136	118.042	0.1085	118.457	0.15019	58.8407	0.18204	58.5254
	0.5984	1382.21	0.19974	722.967	0.08144	118.231	0.1091	118.332	0.15041	58.8496	0.18164	59.0629
	0.59915	1383.5	0.2	722.65	0.08113	118.676	0.10847	119.095	0.15059	58.8916	0.18223	58.848
	0.5999	1385.07	0.20025	723.859	0.08174	118.488	0.10849	119.21	0.15032	59.2818	0.18316	58.386
	0.60065	1386.99	0.2005	727.252	0.08192	118.659	0.10894	119.185	0.15073	59.2069	0.18296	58.8225
	0.6014	1388.85	0.20075	728.332	0.08203	118.797	0.10921	119.267	0.1511	59.0713	0.18321	58.8937
	0.60215	1390.45	0.201	728.428	0.0822	118.97	0.10885	119.677	0.15096	59.3294	0.18366	58.791
	0.60291	1391.84	0.20125	730.39	0.08222	119.203	0.10846	120.244	0.15132	59.2853	0.18434	58.6089
	0.60365	1392.07	0.20149	730.26	0.08235	119.346	0.10876	120.059	0.151	59.7031	0.18476	58.6675
	0.6044	1393.3	0.20175	731.256	0.08251	119.473	0.1092	120.019	0.15172	59.2531	0.18435	59.2429
	0.60515	1394.38	0.20198	734.392	0.08196	120.109	0.1095	120.066	0.15224	59.1426	0.18438	59.4764
	0.60591	1395.89	0.20225	734.432	0.0824	119.978	0.10959	120.144	0.15193	59.6315	0.18529	59.0512
	0.60664	1396.68	0.20249	736.715	0.0819	120.557	0.10991	120.293	0.15244	59.4209	0.18591	58.9569
	0.6074	1398.08	0.20275	737.023	0.08229	120.395	0.10991	120.554	0.15282	59.3594	0.18511	59.7319
	0.60815	1399.97	0.203	737.674	0.08248	120.505	0.11048	120.457	0.15335	59.3355	0.1852	59.8937
	0.60891	1401.16	0.20325	740.284	0.08274	120.519	0.11017	120.835	0.15345	59.4968	0.18627	59.3409
	0.60965	1403.02	0.20349	736.94	0.08265	120.84	0.11009	121.121	0.15379	59.506	0.18619	59.6807
	0.61041	1404.85	0.20376	742.539	0.08286	120.839	0.11033	121.115	0.15411	59.5203	0.18593	60.0818
	0.61115	1405.9	0.20399	743.787	0.08269	121.16	0.11074	121.069	0.15449	59.5128	0.18599	60.2401
	0.6119	1407.34	0.20425	746.261	0.08286	121.235	0.11029	121.703	0.15434	59.9089	0.18653	60.088
	0.61265	1408.96	0.20448	746.855	0.08281	121.52	0.1108	121.509	0.15405	60.303	0.18669	60.1826
	0.6134	1410.82	0.20475	748.784	0.08314	121.444	0.11114	121.536	0.15484	59.9422	0.1869	60.2905
	0.61415	1412.2	0.20499	748.363	0.08274	121.926	0.11093	121.959	0.15516	59.9354	0.18697	60.4517
	0.6149	1413.9	0.20524	750.107	0.0833	121.723	0.1107	122.412	0.155	60.3326	0.18764	60.1835
	0.61565	1415.42	0.2055	753.962	0.08338	121.911	0.11083	122.402	0.15466	60.7754	0.18748	60.5788
	0.6164	1416.52	0.20574	752.99	0.08353	122.041	0.11197	121.847	0.15487	60.7919	0.18737	60.8299
	0.61715	1418.49	0.20599	756.183	0.08375	122.149	0.11168	122.38	0.1552	60.6696	0.18812	60.5202
	0.6179	1419.22	0.20624	757.175	0.08396	122.179	0.11161	122.733	0.155	61.012	0.18869	60.3372
	0.61865	1421.35	0.2065	751.135	0.08448	122.108	0.11185	122.73	0.15522	61.0358	0.18899	60.4644
	0.61941	1422.41	0.20676	756.025	0.08425	122.526	0.11181	123.066	0.15541	61.0902	0.18907	60.6664
	0.62015	1424.14	0.20699	760.104	0.08412	122.881	0.11222	123.018	0.15558	61.1181	0.18935	60.7166
	0.6209	1425.54	0.20725	761.332	0.08436	122.924	0.11259	122.951	0.15566	61.216	0.19	60.4938
	0.62165	1427.54	0.20749	761.007	0.08443	123.076	0.11194	123.763	0.15628	61.0119	0.19003	60.7606
	0.6224	1428.29	0.20775	762.989	0.08441	123.284	0.11265	123.4	0.15624	61.2704	0.1903	60.8725
	0.62317	1429.78	0.20798	762.355	0.08448	123.502	0.11278	123.564	0.15678	61.0783	0.19036	61.0878
	0.6239	1431.8	0.20824	766.597	0.08444	123.779	0.11265	123.939	0.15668	61.3298	0.19074	61.0829
	0.62466	1433.39	0.2085	767.754	0.08458	123.854	0.11276	124.132	0.15715	61.2238	0.19092	61.1745
	0.6254	1434.51	0.20875	765.763	0.08509	123.637	0.11311	124.043	0.15677	61.6794	0.19146	61.1072
	0.62615	1435.97	0.20899	770.494	0.08456	124.25	0.11288	124.525	0.15776	61.2149	0.19175	61.1625
	0.62691	1437.4	0.20925	767.049	0.08463	124.39	0.11302	124.588	0.15807	61.2458	0.19214	61.1458
	0.62766	1439.41	0.2095	773.302	0.0846	124.647	0.11276	124.892	0.15802	61.51	0.19222	61.386
	0.62841	1440.61	0.20975	773.935	0.08463	124.708	0.11308	124.847	0.15851	61.4198	0.19247	61.4899
	0.62915	1442.23	0.20999	775.107	0.0853	124.491	0.11352	124.759	0.15888	61.4395	0.19258	61.6662
	0.6299	1443.7	0.21024	776.035	0.08534	124.691	0.11317	125.284	0.15905	61.5304	0.19238	62.0467
	0.63065	1446.04	0.21049	776.891	0.08581	124.6	0.11357	125.28	0.15892	61.823	0.19295	61.8535
	0.63141	1447.3	0.21074	778.884	0.08558	125.037	0.11348	125.453	0.15925	61.8363	0.19279	62.1718
	0.63215	1449.12	0.21101	779.92	0.08569	125.205	0.11432	125.159	0.15896	62.2387	0.19312	62.1794
	0.63291	1449.99	0.21125	782.386	0.08559	125.498	0.11447	125.378	0.15913	62.3458	0.19305	62.4427
	0.63366	1451.97	0.21149	782.602	0.0856	125.698	0.11476	125.429	0.15968	62.1309	0.19323	62.4269
	0.63441	1453.28	0.21175	782.425	0.0857	125.768	0.11458	125.906	0.15933	62.5878	0.19407	62.1283
	0.63516	1454.71	0.212	785.663	0.08586	125.91	0.11516	125.722	0.15993	62.3369	0.19325	62.8522
	0.63591	1456.29	0.21225	786.525	0.08628	125.82	0.11568	125.72	0.16024	62.3479	0.19435	62.3081
	0.63666	1457.99	0.21252	788.224	0.08622	126.122	0.11532	126.289	0.16032	62.5197	0.19489	62.2132
	0.63741	1459.38	0.21273	788.8	0.08655	126.114	0.11525	126.64	0.16037	62.7156	0.19466	62.6193
	0.63815	1460.69	0.21301	790.924	0.08661	126.323	0.11606	126.305	0.161	62.4747	0.19449	62.9746
	0.63891	1462.65	0.21324	792.669	0.08665	126.51	0.11591	126.686	0.16092	62.787	0.19525	62.6507
	0.63965	1464.26	0.21351	793.323	0.08683	126.615	0.11552	127.19	0.16052	63.3141	0.19552	62.7041
	0.64041	1465.8	0.21376	795.158	0.08713	126.614	0.11578	127.3	0.16064	63.3001	0.19555	62.9435
	0.64116	1467.16	0.21399	793.909	0.08723	126.849	0.11617	127.185	0.16111	63.1343	0.19574	62.9966
	0.64191	1468.79	0.21425	797.941	0.08669	127.395	0.11613	127.44	0.16164	62.9714	0.19644	62.8188
	0.64266	1469.76	0.21451	798.986	0.08777	126.881	0.11595	127.922	0.16105	63.5701	0.19692	62.7323
	0.64341	1471.37	0.21475	799.308	0.08753	127.326	0.11605	127.911	0.16153	63.4017	0.19747	62.6707
	0.64416	1473.43	0.215	801.795	0.0875	127.575	0.11652	127.797	0.16131	63.7579	0.19737	62.9907
	0.64491	1474.97	0.21524	801.981	0.08806	127.425	0.11645	128.074	0.16191	63.4644	0.19767	63.1349
	0.64566	1476.37	0.21551	803.733	0.08795	127.775	0.1163	128.369	0.16148	63.8918	0.19753	63.4167
	0.64641	1477.99	0.21574	805.693	0.08757	128.322	0.11644	128.57	0.16191	63.7169	0.19818	63.184
	0.64715	1479.3	0.216	807.211	0.08762	128.468	0.11683	128.459	0.16244	63.552	0.19817	63.4511
	0.64792	1480.8	0.21625	808.526	0.08795	128.388	0.117	128.551	0.16259	63.6993	0.19839	63.5242
	0.64865	1482.32	0.21648	808.083	0.0875	128.945	0.11698	128.905	0.16302	63.5849	0.19908	63.3296
	0.64941	1483.99	0.21675	808.975	0.08798	128.789	0.11706	128.967	0.16327	63.6387	0.19896	63.6968
	0.65016	1485.28	0.21699	811.11	0.08775	129.139	0.11707	129.233	0.16366	63.6296	0.1988	64.0478
	0.65092	1486.72	0.21726	813.253	0.088	129.102	0.11755	129.183	0.16409	63.5776	0.19888	64.1758
	0.65165	1488.13	0.21749	814.614	0.08822	129.202	0.11757	129.42	0.16432	63.6542	0.19925	64.1525
	0.65241	1489.58	0.21775	815.994	0.08809	129.472	0.11728	129.807	0.16466	63.7634	0.19912	64.5029
	0.65317	1490.87	0.21799	816.787	0.08828	129.557	0.11833	129.357	0.16518	63.6382	0.19926	64.5579
	0.65391	1492.55	0.21826	817.636	0.08845	129.589	0.11801	129.867	0.16535	63.8141	0.19949	64.5242
	0.65466	1494.34	0.21849	817.364	0.0883	129.932	0.11776	130.188	0.16506	64.274	0.1998	64.5448
	0.65541	1495.82	0.21875	818.983	0.0889	129.676	0.11815	130.212	0.16573	64.021	0.19962	64.8667
	0.65617	1497.26	0.21901	820.924	0.08889	129.989	0.11876	130.005	0.16568	64.3204	0.19962	64.9902
	0.65691	1498.4	0.21924	821.417	0.08899	130.147	0.11867	130.326	0.16537	64.8446	0.20004	64.8945
	0.65766	1499.6	0.21949	826.309	0.08948	130.005	0.11886	130.475	0.16558	64.7819	0.20066	64.6632
	0.65841	1501.22	0.21974	825.339	0.08966	130.136	0.11913	130.599	0.16578	64.7875	0.2007	64.8414
	0.65916	1502.85	0.22	826.209	0.08961	130.516	0.1194	130.678	0.16628	64.6536	0.20134	64.6279
	0.65992	1504.73	0.22025	827.232	0.08955	130.729	0.11918	131.078	0.16605	65.0309	0.20143	64.8046
	0.66066	1505.81	0.22049	829.111	0.08969	130.885	0.11933	131.236	0.16602	65.2706	0.20179	64.7507
	0.66141	1507.27	0.22074	830.557	0.09013	130.778	0.11955	131.325	0.16678	64.856	0.20204	64.8638
	0.66216	1508.74	0.221	832.362	0.08987	131.259	0.11987	131.35	0.16671	65.1832	0.20228	64.9631
	0.66291	1510.43	0.22125	832.462	0.09026	131.22	0.12031	131.271	0.16664	65.3961	0.20272	64.9497
	0.66367	1511.45	0.22149	834.737	0.0904	131.358	0.12029	131.573	0.16712	65.2624	0.20276	65.1149
	0.66441	1513.14	0.22175	834.697	0.09029	131.691	0.12001	132.115	0.16752	65.1888	0.20323	65.0904
	0.66516	1514.64	0.22201	836.253	0.09032	131.917	0.12054	131.977	0.16732	65.5175	0.20331	65.2845
	0.66592	1516.28	0.22224	838.83	0.09026	132.16	0.12024	132.338	0.16751	65.5782	0.20356	65.345
	0.66666	1517.45	0.22251	839.058	0.09048	132.167	0.1203	132.636	0.16766	65.6864	0.20382	65.4313
	0.66742	1519.16	0.22276	841.32	0.09055	132.303	0.12062	132.518	0.16798	65.6962	0.20439	65.2943
	0.66817	1520.4	0.223	841.984	0.09074	132.41	0.12096	132.545	0.16832	65.6832	0.20408	65.7599
	0.66891	1521.76	0.22325	842.828	0.09068	132.668	0.12066	133.103	0.16798	66.107	0.20514	65.2943
	0.66967	1523.36	0.2235	844.982	0.09054	133.044	0.1204	133.347	0.16811	66.1388	0.20453	65.9762
	0.67042	1524.61	0.22375	846.449	0.09065	133.036	0.12091	133.254	0.16882	65.8538	0.2053	65.6232
	0.67117	1526.23	0.22399	847.147	0.09031	133.507	0.12154	133.103	0.16931	65.7449	0.20523	65.9389
	0.67191	1527.62	0.22425	849.389	0.09087	133.304	0.1209	133.682	0.16928	66.0245	0.20582	65.8618
	0.67267	1529.34	0.2245	850.277	0.09132	133.229	0.12107	133.876	0.16931	66.1838	0.20563	66.1387
	0.67341	1530.73	0.22474	851.691	0.09107	133.554	0.12175	133.562	0.16961	66.2064	0.20629	65.9215
	0.67417	1532.72	0.225	852.277	0.09119	133.71	0.12195	133.702	0.17015	66.0444	0.20633	66.1378
	0.67491	1533.83	0.22525	853.956	0.09107	134.011	0.12192	133.966	0.17006	66.3509	0.20654	66.2945
	0.67567	1535.33	0.2255	856.469	0.09134	134.061	0.12236	134.007	0.1703	66.4181	0.20671	66.4145
	0.67642	1536.71	0.22574	856.119	0.09153	134.075	0.12266	134.065	0.17018	66.6412	0.20639	66.8512
	0.67717	1537.58	0.22602	858.195	0.09085	134.731	0.12303	134.14	0.1711	66.2125	0.20669	66.8542
	0.67792	1539.18	0.22624	858.915	0.0914	134.565	0.12294	134.432	0.171	66.5866	0.20681	67.0267
	0.67866	1541.13	0.22651	860.877	0.09212	134.268	0.12302	134.594	0.17095	66.8254	0.20714	66.9544
	0.67942	1542.56	0.22675	862.136	0.09198	134.618	0.12294	134.97	0.17117	66.8894	0.20728	67.0142
	0.68017	1544	0.22701	862.634	0.09242	134.587	0.12323	135.056	0.17196	66.547	0.20738	67.1734
	0.68092	1545.51	0.22726	864.864	0.09204	135.069	0.12319	135.232	0.17181	66.8953	0.20809	66.8961
	0.68167	1547.12	0.22751	865.854	0.09263	134.894	0.12328	135.464	0.17205	66.9826	0.20852	66.8389
	0.68242	1548.65	0.22775	866.873	0.09309	134.763	0.12368	135.46	0.172	67.2511	0.20832	67.2738
	0.68317	1550.34	0.228	867.894	0.09272	135.359	0.12353	135.76	0.17216	67.3374	0.20877	67.1534
	0.68392	1551.98	0.22825	869.449	0.0926	135.628	0.12397	135.681	0.17224	67.4863	0.20898	67.2638
	0.68467	1552.8	0.2285	870.491	0.09296	135.622	0.12374	136.199	0.17225	67.6132	0.20895	67.4477
	0.68542	1554.5	0.22875	872.107	0.09318	135.701	0.12393	136.18	0.17202	67.9922	0.2097	67.196
	0.68617	1556.22	0.22899	873.996	0.09328	135.894	0.1239	136.486	0.17247	67.7841	0.20984	67.3655
	0.68693	1557.26	0.22926	875.529	0.09344	136.004	0.12392	136.653	0.17272	67.6976	0.21049	67.1938
	0.68767	1558.55	0.22948	876.248	0.09347	136.266	0.12399	136.775	0.17262	67.9696	0.21081	67.2545
	0.68842	1560.09	0.22976	877.418	0.09378	136.273	0.12417	136.946	0.17272	68.0974	0.21035	67.8172
	0.68917	1561.98	0.23	878.52	0.0937	136.629	0.12394	137.209	0.17354	67.6938	0.21067	67.808
	0.68992	1563.34	0.23027	879.697	0.09343	137.014	0.12463	136.986	0.17348	67.9331	0.21121	67.6585
	0.69067	1564.34	0.2305	880.903	0.09354	137.088	0.1247	137.267	0.17313	68.3654	0.2114	67.8099
	0.69142	1565.97	0.23076	881.385	0.09387	137.096	0.1244	137.574	0.17407	67.8645	0.21173	67.7935
	0.69217	1567.66	0.231	883.278	0.09362	137.522	0.12449	137.755	0.17439	67.895	0.21177	68.056
	0.69292	1568.94	0.23125	885.269	0.09396	137.467	0.12496	137.557	0.17464	67.9598	0.21198	68.1259
	0.69367	1570.48	0.2315	885.76	0.09379	137.763	0.12468	138.102	0.17477	68.1077	0.21199	68.3733
	0.69442	1571.65	0.23176	887.33	0.09364	138.067	0.12513	137.94	0.17502	68.1781	0.2122	68.4611
	0.69517	1573.08	0.232	889.263	0.09401	138.027	0.12528	138.063	0.1757	67.9483	0.21188	68.8783
	0.69593	1574.48	0.23225	890.461	0.09386	138.263	0.1256	138.164	0.17556	68.2919	0.21216	68.8778
	0.69667	1575.96	0.23251	890.846	0.0937	138.513	0.12553	138.433	0.17543	68.6404	0.21261	68.6954
	0.69742	1577.55	0.23275	892.144	0.09414	138.378	0.12556	138.532	0.17605	68.4195	0.21224	69.152
	0.69818	1579.05	0.23302	893.966	0.09437	138.457	0.12656	138.179	0.17669	68.2073	0.21275	69.0549
	0.69891	1580.49	0.23325	895.353	0.09449	138.543	0.12648	138.559	0.17615	68.8607	0.21358	68.6119
	0.69968	1582.06	0.2335	895.695	0.09444	138.825	0.12666	138.786	0.17627	69.0079	0.2135	68.8768
	0.70043	1583.25	0.23374	898.274	0.09486	138.744	0.12709	138.769	0.17639	69.1072	0.21413	68.7003
	0.70117	1584.61	0.23401	898.289	0.0947	139.118	0.12728	139.001	0.17652	69.2358	0.21344	69.4097
	0.70192	1586.02	0.23425	899.864	0.09518	138.985	0.12748	139.026	0.17712	68.9459	0.21444	68.8945
	0.70267	1587.55	0.2345	901.305	0.09509	139.328	0.12705	139.688	0.1772	69.0895	0.21458	69.0812
	0.70342	1589.13	0.23477	902.994	0.09509	139.552	0.12779	139.452	0.17675	69.6235	0.21502	69.0176
	0.70417	1590.61	0.235	903.676	0.09538	139.566	0.12812	139.55	0.17693	69.7215	0.21473	69.5103
	0.70493	1591.9	0.23525	904.805	0.09535	139.815	0.12774	140.177	0.17765	69.3613	0.21518	69.4235
	0.70568	1593.44	0.23551	908.107	0.09541	139.988	0.12771	140.304	0.17788	69.423	0.21616	68.9461
	0.70642	1594.75	0.23576	908.311	0.09576	140	0.12747	140.734	0.17757	69.7775	0.21594	69.4125
	0.70717	1596.27	0.23599	909.328	0.09612	139.979	0.12737	140.874	0.17734	70.1857	0.21573	69.8052
	0.70793	1597.8	0.23624	911.106	0.09593	140.403	0.12778	140.893	0.17801	69.841	0.21631	69.6011
	0.70868	1599.17	0.23652	912.211	0.09573	140.746	0.12819	140.76	0.17867	69.5806	0.21669	69.5877
	0.70943	1600.44	0.23675	913.377	0.09638	140.463	0.12775	141.272	0.17858	69.8654	0.21688	69.7816
	0.71018	1601.72	0.23701	914.86	0.09663	140.564	0.12814	141.265	0.17882	69.8826	0.21651	70.1896
	0.71092	1603.44	0.23725	915.122	0.0964	140.929	0.1282	141.34	0.17937	69.7132	0.21689	70.1558
	0.71167	1604.67	0.2375	917.133	0.09637	141.199	0.12796	141.822	0.17924	70.0498	0.21752	69.9242
	0.71243	1606.17	0.23776	919.917	0.09639	141.409	0.12822	141.715	0.17939	70.1967	0.2179	69.9342
	0.71318	1607.21	0.238	919.95	0.09651	141.562	0.12783	142.295	0.17953	70.2666	0.21754	70.476
	0.71393	1608.83	0.23826	920.581	0.09624	141.879	0.12838	141.956	0.1798	70.3367	0.21811	70.2287
	0.71468	1610.18	0.2385	922.154	0.0964	141.967	0.12905	141.718	0.17964	70.633	0.21862	70.083
	0.71543	1611.57	0.23876	922.717	0.09661	142.069	0.12897	142.013	0.17971	70.7099	0.21843	70.4739
	0.71618	1613.03	0.239	921.697	0.09625	142.511	0.12932	142.074	0.18033	70.437	0.21866	70.5438
	0.71692	1614.39	0.23925	923.079	0.09668	142.314	0.12962	142.098	0.18001	70.8733	0.21861	70.8133
	0.71768	1616.06	0.23952	927.236	0.09666	142.605	0.13009	142.187	0.18091	70.4226	0.21934	70.4708
	0.71843	1617.19	0.23975	929.378	0.09684	142.647	0.13023	142.369	0.18025	71.1554	0.21939	70.733
	0.71918	1618.64	0.24001	929.396	0.09723	142.59	0.13059	142.484	0.18055	71.0852	0.21891	71.2963
	0.71992	1620.27	0.24026	931.711	0.09684	143.044	0.13132	142.29	0.18199	70.2604	0.21849	71.7789
	0.72068	1621.62	0.2405	931.908	0.09716	143.058	0.13092	142.959	0.18174	70.7748	0.21979	70.9156
	0.72143	1622.98	0.24076	933.831	0.09772	142.899	0.13085	143.314	0.18144	71.1698	0.21973	71.1913
	0.72218	1624.37	0.24101	936.402	0.0975	143.298	0.13085	143.534	0.18248	70.6218	0.22025	71.0795
	0.72293	1626.32	0.24126	936.285	0.0973	143.59	0.13129	143.482	0.18265	70.8548	0.22026	71.3016
	0.72368	1627.83	0.24151	938.157	0.09804	143.333	0.13081	144.098	0.18236	71.3178	0.22051	71.3653
	0.72443	1629.72	0.24175	939.502	0.09789	143.679	0.13114	144.087	0.1822	71.5853	0.22086	71.368
	0.72518	1630.51	0.242	939.967	0.09834	143.621	0.13132	144.127	0.18239	71.6565	0.22158	71.0824
	0.72593	1632.09	0.24225	941.877	0.09859	143.62	0.13115	144.573	0.18255	71.7325	0.22152	71.4036
	0.72668	1633.51	0.24251	943.539	0.09853	143.962	0.13114	144.627	0.18246	71.9214	0.22173	71.5088
	0.72743	1635.18	0.24275	943.881	0.09876	144.039	0.13126	144.825	0.1825	72.1066	0.22216	71.4226
	0.72818	1635.99	0.24301	944.287	0.09851	144.5	0.13129	144.936	0.18303	71.9114	0.22283	71.2542
	0.72893	1637.02	0.24326	945.937	0.0991	144.299	0.13183	144.813	0.1833	71.8649	0.22227	71.8718
	0.72968	1638.74	0.2435	947.227	0.09878	144.782	0.13208	144.921	0.18365	71.8294	0.22257	71.8786
	0.73043	1639.46	0.24376	948.107	0.099	144.843	0.13153	145.477	0.18386	71.874	0.22373	71.3967
	0.73118	1640.48	0.244	949.828	0.09916	145.026	0.13148	145.737	0.18391	72.0638	0.22339	71.9279
	0.73193	1641.93	0.24425	952.128	0.09876	145.452	0.13177	145.61	0.1842	72.0411	0.22386	71.8512
	0.73268	1643.37	0.24451	952.704	0.09924	145.339	0.13257	145.363	0.18477	71.9106	0.22404	72.0087
	0.73343	1644.77	0.24476	954.024	0.09936	145.499	0.13202	145.971	0.18489	72.0495	0.22434	72.0611
	0.73419	1645.64	0.245	955.334	0.09907	145.916	0.13217	146.052	0.18459	72.496	0.22471	72.1049
	0.73493	1647.09	0.24526	957.179	0.09882	146.24	0.13252	146.114	0.18542	72.1474	0.22389	72.8276
	0.73568	1648.5	0.2455	958.803	0.09899	146.348	0.13276	146.135	0.18559	72.2527	0.22423	72.8344
	0.73644	1650.21	0.24576	958.943	0.09928	146.276	0.1326	146.467	0.18542	72.5767	0.2248	72.6165
	0.73719	1651.16	0.246	960.348	0.09931	146.465	0.13297	146.513	0.18633	72.2164	0.22472	72.8359
	0.73793	1652.67	0.24625	963.079	0.09955	146.5	0.13327	146.539	0.18649	72.4217	0.22454	73.1821
	0.73868	1654.01	0.24651	963.794	0.09968	146.644	0.13345	146.64	0.18607	72.8581	0.22441	73.3985
	0.73943	1655.26	0.24676	966.035	0.10006	146.597	0.13366	146.792	0.18609	73.0913	0.2255	72.7824
	0.74018	1656.85	0.24701	965.377	0.1	146.835	0.13303	147.551	0.18631	73.1516	0.22545	73.086
	0.74093	1658	0.24725	966.238	0.09966	147.253	0.13411	146.894	0.18661	73.1577	0.22569	73.1548
	0.74168	1660.06	0.2475	969.844	0.09993	147.297	0.1342	147.171	0.18723	72.9363	0.22578	73.2775
	0.74244	1661.05	0.24776	969.734	0.09992	147.508	0.13406	147.562	0.18696	73.3085	0.22673	72.797
	0.74318	1662.31	0.24801	970.644	0.10037	147.344	0.13458	147.537	0.18723	73.2769	0.22669	73.0832
	0.74393	1663.59	0.24826	972.412	0.10057	147.451	0.13512	147.449	0.18709	73.581	0.22672	73.3224
	0.74469	1665.26	0.2485	972.812	0.10089	147.491	0.13466	148.016	0.18709	73.734	0.22645	73.7373
	0.74543	1666.93	0.24875	974.81	0.10081	147.828	0.13505	147.999	0.18769	73.4488	0.22741	73.2946
	0.74619	1668.11	0.249	975.907	0.10069	148.123	0.13503	148.362	0.18785	73.5259	0.22711	73.7602
	0.74694	1669.25	0.24926	976.534	0.1009	148.245	0.13515	148.435	0.18803	73.6451	0.22718	73.8515
	0.74768	1670.23	0.2495	978.184	0.10097	148.394	0.13568	148.351	0.18844	73.5554	0.22743	73.8728
	0.74843	1671.64	0.24976	979.755	0.10123	148.437	0.13526	148.84	0.1881	74.0578	0.22842	73.4207
	0.74919	1673.55	0.25001	980.441	0.10118	148.704	0.13492	149.284	0.18859	73.8769	0.2283	73.7933
	0.74993	1674.73	0.25026	982.767	0.10166	148.563	0.13493	149.465	0.18872	73.975	0.22911	73.4482
	0.75069	1675.98	0.25051	984.295	0.10169	148.83	0.13503	149.532	0.1892	73.8428	0.22878	74.0214
	0.75144	1677.5	0.25076	984.14	0.10174	149.04	0.13505	149.724	0.18911	74.1224	0.22887	74.149
	0.75218	1678.86	0.251	986.101	0.1022	148.985	0.13547	149.565	0.18927	74.2468	0.22986	73.6594
	0.75294	1680.55	0.25125	988.103	0.1022	149.235	0.13519	150.014	0.18968	74.1694	0.2296	74.1693
	0.75368	1681.43	0.25151	988.74	0.10221	149.527	0.13592	149.782	0.18914	74.7138	0.22952	74.4661
	0.75443	1683.01	0.25175	990.05	0.10234	149.618	0.13583	149.938	0.19013	74.1989	0.23061	73.9342
	0.75519	1683.98	0.25202	991.071	0.10239	149.824	0.13599	150.173	0.19	74.4982	0.23049	74.2923
	0.75594	1685.63	0.25225	992.651	0.10172	150.434	0.13613	150.382	0.18998	74.7013	0.23019	74.7495
	0.75669	1686.79	0.2525	994.008	0.10245	150.105	0.13649	150.241	0.19055	74.5365	0.22995	75.111
	0.75745	1687.95	0.25276	995.57	0.10255	150.308	0.13629	150.699	0.19117	74.3267	0.23095	74.5952
	0.75819	1689.2	0.253	996.532	0.10229	150.715	0.1367	150.673	0.1912	74.5696	0.23062	75.0233
	0.75894	1690.6	0.25326	998.58	0.10231	150.848	0.13697	150.633	0.1913	74.7067	0.23095	74.9715
	0.75969	1691.59	0.2535	999.432	0.10226	151.097	0.13725	150.8	0.19134	74.9021	0.23121	75.0159
	0.76043	1692.82	0.25376	1000.24	0.10259	151.071	0.1372	151.12	0.19193	74.6809	0.23148	75.074
	0.76119	1694.31	0.254	1001.72	0.10252	151.338	0.13765	151.12	0.19216	74.7898	0.23205	74.9141
	0.76194	1695.65	0.25426	1002.71	0.10286	151.257	0.13769	151.32	0.19242	74.8362	0.23219	75.0533
	0.76269	1697.03	0.25451	1004.38	0.10302	151.36	0.13819	151.25	0.19218	75.2197	0.23247	75.0867
	0.76343	1697.9	0.25476	1005.51	0.10282	151.773	0.13809	151.616	0.19214	75.499	0.23197	75.6209
	0.76419	1698.95	0.255	1006.32	0.10325	151.608	0.13836	151.774	0.19258	75.387	0.23271	75.3473
	0.76493	1700.2	0.25526	1007.82	0.10317	151.893	0.13854	152.028	0.19267	75.5396	0.23272	75.5961
	0.76569	1700.83	0.25551	1009.94	0.10391	151.63	0.13854	152.111	0.19242	75.9087	0.23256	75.8811
	0.76644	1701.93	0.25575	1009.57	0.10411	151.773	0.13889	152.096	0.19275	75.8433	0.23302	75.682
	0.76719	1702.64	0.256	1010.92	0.10393	152.16	0.13859	152.69	0.19318	75.7053	0.23417	75.1806
	0.76794	1703.56	0.25627	1011.09	0.10427	152.171	0.13906	152.484	0.19303	76.0397	0.23383	75.6823
	0.76869	1704.35	0.2565	1017.81	0.10439	152.387	0.13926	152.627	0.19335	75.9609	0.23421	75.6601
	0.76945	1705.65	0.25676	1014.82	0.10435	152.604	0.13923	152.942	0.19296	76.4011	0.23481	75.5207
	0.77019	1706.54	0.25699	1017.86	0.10475	152.592	0.13919	153.258	0.19372	76.0484	0.23555	75.3442
	0.77094	1707.6	0.25727	1019.26	0.10404	153.366	0.13962	153.083	0.1937	76.2075	0.23512	75.8874
	0.77169	1708.93	0.2575	1018.83	0.10457	153.183	0.13994	153.207	0.1938	76.3512	0.23529	75.9899
	0.77243	1710.08	0.25776	1020.47	0.10453	153.395	0.1401	153.401	0.19404	76.3718	0.23594	75.8069
	0.77319	1710.52	0.258	1023.45	0.10456	153.565	0.13979	153.899	0.19482	76.0089	0.23631	75.8839
	0.77394	1712.11	0.25825	1019.95	0.10487	153.593	0.13982	154.039	0.19532	75.8704	0.23639	76.1078
	0.77469	1713.31	0.25851	1024.95	0.10505	153.685	0.14013	154.14	0.19465	76.6061	0.23591	76.691
	0.77544	1715.03	0.25876	1027.23	0.10472	154.151	0.14007	154.278	0.19529	76.3456	0.23623	76.6393
	0.7762	1715.37	0.25901	1029.21	0.10498	154.168	0.14041	154.326	0.19606	76.0623	0.2369	76.4369
	0.77694	1716.85	0.25927	1026.57	0.10478	154.537	0.14037	154.56	0.19596	76.4094	0.23685	76.6917
	0.7777	1717.78	0.25949	1030.17	0.10503	154.517	0.14086	154.472	0.19655	76.2515	0.23677	76.9231
	0.77844	1719.24	0.25976	1030.4	0.10499	154.729	0.14036	155.117	0.19593	76.8987	0.23727	76.8088
	0.7792	1720.28	0.26	1030.82	0.10506	154.889	0.14051	155.126	0.19617	76.9253	0.23658	77.4763
	0.77994	1721.53	0.26028	1032.83	0.10511	155.11	0.14039	155.44	0.19695	76.6314	0.23697	77.3397
	0.78069	1722.3	0.2605	1035.84	0.10549	154.991	0.14081	155.337	0.19692	76.8876	0.23711	77.4887
	0.78144	1723.47	0.26076	1035.99	0.10532	155.289	0.14098	155.392	0.19628	77.6166	0.23795	77.0103
	0.7822	1724.28	0.26103	1035.67	0.10576	155.231	0.1412	155.588	0.19701	77.2631	0.23799	77.2144
	0.78295	1724.72	0.26125	1036.93	0.10567	155.54	0.14169	155.364	0.19716	77.3323	0.23798	77.4725
	0.78369	1725.8	0.26152	1037.17	0.10538	155.916	0.14186	155.597	0.19735	77.3677	0.23834	77.4424
	0.78444	1727.27	0.26175	1042.06	0.10596	155.713	0.14209	155.698	0.19739	77.5474	0.23851	77.4828
	0.78519	1728.31	0.262	1044.42	0.10617	155.758	0.14187	156.17	0.19804	77.2743	0.23854	77.6818
	0.78594	1729.42	0.26227	1044.47	0.10567	156.385	0.1421	156.141	0.19803	77.5447	0.23907	77.4721
	0.78669	1730.71	0.2625	1046.45	0.10617	156.175	0.1424	156.23	0.19812	77.6895	0.23951	77.414
	0.78745	1731.29	0.26276	1047.54	0.10657	156.136	0.14243	156.527	0.19815	77.8574	0.23999	77.3281
	0.78819	1732.47	0.263	1049.23	0.1065	156.421	0.14269	156.611	0.19809	78.0701	0.23982	77.7835
	0.78895	1733.98	0.26327	1046.03	0.10638	156.721	0.14263	156.9	0.19806	78.2179	0.24041	77.5492
	0.7897	1734.62	0.2635	1049.84	0.10673	156.717	0.14272	157.05	0.19867	77.9733	0.241	77.4618
	0.79045	1735.58	0.26375	1051.16	0.10646	157.164	0.14333	156.922	0.19862	78.1881	0.24082	77.8978
	0.7912	1736.33	0.26401	1052.93	0.1072	156.85	0.1437	157.031	0.19907	78.0442	0.2411	77.932
	0.79195	1737.06	0.26426	1051.38	0.107	157.218	0.14298	157.681	0.19931	78.1095	0.24108	78.2088
	0.7927	1737.97	0.26452	1058.28	0.10706	157.402	0.14342	157.656	0.19921	78.3754	0.24139	78.1623
	0.79344	1739.1	0.26476	1055.99	0.10705	157.633	0.14352	157.867	0.19921	78.618	0.24203	77.9787
	0.7942	1740.34	0.26502	1056.68	0.10756	157.505	0.14306	158.304	0.1993	78.6599	0.24193	78.3184
	0.79495	1741.53	0.26528	1059.06	0.10751	157.793	0.14352	158.265	0.20024	78.2361	0.24188	78.6165
	0.7957	1742.32	0.26551	1060.39	0.10712	158.277	0.14371	158.234	0.20028	78.4046	0.2425	78.4155
	0.79645	1743.13	0.26576	1062.32	0.10774	158.018	0.14326	158.898	0.19998	78.8664	0.24316	78.216
	0.79719	1744.04	0.26601	1063.42	0.10737	158.532	0.14347	158.775	0.20058	78.6459	0.24309	78.5558
	0.79795	1745.21	0.26627	1066	0.10728	158.795	0.1437	158.909	0.20112	78.4804	0.24354	78.5238
	0.7987	1746.41	0.26652	1066.62	0.10748	158.805	0.14419	158.758	0.20129	78.5417	0.24346	78.8219
	0.79945	1747.6	0.26677	1066.92	0.10734	159.145	0.14467	158.663	0.20103	79.0007	0.2438	78.8077
	0.8002	1748.6	0.267	1071.05	0.1078	158.925	0.14418	159.34	0.20184	78.6673	0.24386	78.9946
	0.80095	1750.01	0.26727	1067.16	0.10768	159.21	0.14434	159.465	0.2023	78.5682	0.2439	79.1722
	0.8017	1750.68	0.2675	1074.08	0.10754	159.502	0.14514	159.099	0.20239	78.7885	0.24387	79.4227
	0.80245	1751.83	0.26777	1075.12	0.10823	159.194	0.14472	159.636	0.20231	79.13	0.24433	79.304
	0.8032	1753.16	0.268	1073.26	0.10808	159.58	0.14511	159.616	0.20258	79.0786	0.24434	79.5452
	0.80395	1753.78	0.26827	1075.23	0.10785	159.896	0.14568	159.497	0.20341	78.81	0.24465	79.4249
	0.80469	1755.25	0.26852	1074.17	0.10805	159.956	0.14518	160.083	0.20336	79.1931	0.24465	79.6629
	0.80545	1756.3	0.26876	1078.42	0.10852	159.846	0.1456	160.112	0.20258	79.8535	0.24487	79.7044
	0.8062	1757.59	0.269	1078.67	0.10879	159.902	0.14554	160.413	0.20303	79.7497	0.24482	79.9097
	0.80695	1758.79	0.26926	1079.68	0.10916	159.882	0.14541	160.628	0.20341	79.7317	0.24495	80.0641
	0.8077	1759.57	0.26952	1078.95	0.10912	160.213	0.14599	160.577	0.20394	79.5659	0.24555	79.7628
	0.80845	1761.02	0.26976	1083.39	0.10952	160.193	0.146	160.756	0.20306	80.2974	0.24579	79.8375
	0.8092	1762.28	0.27001	1083.39	0.10973	160.302	0.14593	161.032	0.20373	80.0708	0.24607	79.8691
	0.80995	1763.55	0.27027	1082.7	0.1095	160.747	0.14612	161.234	0.20378	80.2457	0.24622	80.0129
	0.8107	1764.57	0.2705	1085.54	0.10983	160.775	0.14669	161.008	0.2038	80.279	0.24643	80.1067
	0.81145	1765.5	0.27076	1087.89	0.1099	160.987	0.14654	161.339	0.20381	80.5236	0.24719	79.7738
	0.8122	1766.55	0.27101	1088	0.11024	161.024	0.14647	161.758	0.20355	80.7472	0.24757	79.8044
	0.81295	1767.49	0.27126	1090.01	0.10999	161.449	0.14609	162.05	0.20422	80.4703	0.2478	79.9354
	0.8137	1768.31	0.27151	1090.5	0.11021	161.524	0.14696	161.746	0.20453	80.4545	0.24806	80.017
	0.81445	1769.46	0.27176	1091.64	0.11019	161.728	0.14691	162.043	0.20464	80.5294	0.24838	80.0466
	0.8152	1770.45	0.27201	1092.82	0.11005	162.073	0.1472	162.009	0.20492	80.5308	0.24899	79.9095
	0.81595	1771.26	0.27228	1097	0.1103	162.101	0.14702	162.461	0.20556	80.2993	0.24879	80.3907
	0.81669	1772.58	0.27251	1097.07	0.10983	162.563	0.14769	162.245	0.20569	80.4475	0.24841	80.8935
	0.81745	1773.42	0.27277	1097.08	0.11035	162.429	0.14751	162.566	0.20617	80.3814	0.24888	80.7239
	0.8182	1774.53	0.27301	1097.41	0.11032	162.664	0.14711	163.177	0.2062	80.5695	0.24907	80.8265
	0.81896	1775.52	0.27327	1098.78	0.11055	162.669	0.1478	162.748	0.2065	80.5858	0.24904	81.0748
	0.8197	1776.09	0.27351	1102.19	0.11006	163.252	0.14831	162.741	0.2068	80.6026	0.24962	80.9281
	0.82045	1777.6	0.27375	1103.04	0.11038	163.192	0.14793	163.372	0.20685	80.8758	0.2498	81.0187
	0.82121	1778.46	0.27401	1102.1	0.11062	163.18	0.14751	163.709	0.20701	80.9568	0.2501	81.0129
	0.82195	1779.34	0.27426	1105.12	0.1106	163.43	0.14826	163.5	0.20756	80.8095	0.25041	81.044
	0.8227	1780.48	0.27453	1105.88	0.1105	163.746	0.14864	163.527	0.2081	80.6791	0.25002	81.543
	0.82345	1781.28	0.27476	1107.32	0.11134	163.275	0.14804	164.032	0.20742	81.4782	0.25081	81.2414
	0.82421	1782.41	0.275	1108.34	0.11156	163.393	0.14834	164.194	0.20784	81.3986	0.2512	81.2288
	0.82495	1783.45	0.27526	1110.11	0.11074	164.191	0.14877	163.948	0.20781	81.6281	0.25135	81.3906
	0.8257	1784.59	0.27554	1110.1	0.11141	163.968	0.14908	164.031	0.20897	81.0069	0.25126	81.6618
	0.82645	1785.44	0.27574	1113.02	0.11125	164.318	0.14938	164.172	0.20859	81.5995	0.2515	81.6468
	0.8272	1786.4	0.27602	1114.54	0.11149	164.345	0.14973	164.251	0.20846	81.8011	0.25204	81.559
	0.82796	1787.59	0.27626	1116.05	0.11189	164.313	0.14993	164.417	0.20843	82.0473	0.25228	81.5839
	0.8287	1788.49	0.27652	1116.45	0.11171	164.629	0.14963	164.864	0.20885	81.9376	0.25248	81.7023
	0.82945	1789.73	0.27678	1117.76	0.11194	164.741	0.14985	164.96	0.20908	82.0049	0.25259	81.8726
	0.8302	1790.99	0.277	1118.6	0.11246	164.545	0.14958	165.449	0.20929	82.0542	0.25278	81.9898
	0.83096	1791.86	0.27728	1120.54	0.11232	164.946	0.15006	165.204	0.20928	82.2266	0.253	82.0873
	0.83171	1793.02	0.27752	1120.78	0.1121	165.337	0.15028	165.393	0.2094	82.3657	0.25299	82.2729
	0.83245	1794.01	0.27777	1122.12	0.11195	165.583	0.15056	165.464	0.21018	81.9708	0.25367	82.0594
	0.8332	1794.74	0.27801	1124.62	0.11254	165.397	0.15013	165.924	0.20966	82.6278	0.25456	81.7296
	0.83395	1796.21	0.27827	1125.33	0.11254	165.652	0.1504	166.045	0.20962	82.7027	0.25478	81.9121
	0.83471	1797.2	0.27851	1126.55	0.11229	166.066	0.15014	166.288	0.21055	82.2436	0.25431	82.4746
	0.83546	1798.16	0.27876	1128	0.11291	165.862	0.15048	166.398	0.21014	82.8388	0.25452	82.5589
	0.83621	1799.34	0.27902	1129.13	0.11331	165.786	0.15107	166.197	0.21007	82.9715	0.25487	82.5473
	0.83696	1800.68	0.27927	1130.3	0.11321	166.113	0.15083	166.522	0.21076	82.648	0.25558	82.3228
	0.83771	1801.81	0.27951	1131.23	0.11262	166.771	0.15121	166.64	0.21062	83.015	0.25564	82.5448
	0.83846	1803.3	0.27976	1132.67	0.11314	166.587	0.15134	166.685	0.21102	82.9313	0.25588	82.6185
	0.83921	1804.18	0.28001	1134.4	0.11323	166.698	0.15125	166.917	0.21063	83.293	0.25624	82.6381
	0.83996	1805.31	0.28027	1135.03	0.11298	167.114	0.15144	167.13	0.21102	83.2648	0.25652	82.7872
	0.84071	1806.52	0.28052	1136.18	0.11326	167.156	0.15166	167.172	0.21177	82.8863	0.25618	83.1907
	0.84145	1807.56	0.28075	1138.46	0.11311	167.453	0.15203	167.136	0.21191	83.0349	0.25655	83.1008
	0.84221	1808.96	0.28102	1139.84	0.11337	167.425	0.15186	167.596	0.21164	83.3994	0.25689	83.1254
	0.84296	1809.93	0.28126	1141.38	0.11395	167.25	0.15196	167.743	0.21207	83.2652	0.25704	83.2714
	0.84371	1811.34	0.28151	1142.01	0.11341	167.9	0.15214	167.791	0.21271	83.0827	0.25697	83.6134
	0.84446	1812.2	0.28177	1143.34	0.11356	168.008	0.15278	167.661	0.21286	83.2119	0.25689	83.7556
	0.84521	1813.08	0.28201	1143.8	0.11369	168.012	0.15277	168.047	0.21318	83.2459	0.25759	83.4766
	0.84596	1814.63	0.28226	1145.16	0.11385	168.093	0.15304	168.139	0.2134	83.3262	0.25764	83.7289
	0.84671	1815.44	0.28252	1146.99	0.11404	168.225	0.15315	168.267	0.21366	83.4155	0.25734	84.0556
	0.84746	1816.12	0.28277	1147.96	0.11394	168.438	0.15308	168.572	0.21422	83.2363	0.25739	84.2136
	0.8482	1817.06	0.28301	1148.28	0.11416	168.495	0.15329	168.809	0.21347	84.0275	0.25844	83.6939
	0.84896	1818.49	0.28327	1150.64	0.11444	168.547	0.15304	169.033	0.2141	83.7882	0.25787	84.293
	0.84971	1819.02	0.28351	1151.63	0.11493	168.483	0.15346	169.056	0.21456	83.7102	0.25833	84.1235
	0.85046	1819.95	0.28377	1154.03	0.11481	168.82	0.15396	169.003	0.21402	84.2706	0.25901	83.8951
	0.85121	1821.13	0.28401	1154.31	0.11457	169.264	0.15343	169.543	0.21462	83.9841	0.25933	83.8826
	0.85196	1822.62	0.28427	1155.11	0.11509	169.131	0.15356	169.734	0.21463	84.2354	0.2597	83.941
	0.85271	1823.83	0.28452	1156.89	0.11501	169.389	0.15403	169.546	0.21411	84.7997	0.2599	84.0137
	0.85347	1824.71	0.28478	1157.39	0.11499	169.615	0.15407	169.789	0.21461	84.5491	0.25952	84.5488
	0.85421	1825.59	0.28501	1159.64	0.11553	169.47	0.15414	170.064	0.21477	84.6286	0.25998	84.443
	0.85496	1827.04	0.28526	1159.92	0.11561	169.689	0.15398	170.252	0.21484	84.8148	0.26094	84.0273
	0.85571	1828.12	0.28552	1162.35	0.11589	169.772	0.15462	170.137	0.21542	84.5817	0.26098	84.3217
	0.85647	1829.2	0.28577	1162.55	0.11558	170.27	0.1548	170.229	0.21566	84.5766	0.26112	84.4519
	0.85721	1830.37	0.286	1164.25	0.11549	170.459	0.15435	170.719	0.21587	84.6411	0.26096	84.819
	0.85796	1831.35	0.28628	1165.4	0.11569	170.585	0.15433	170.999	0.21573	84.9844	0.26154	84.6174
	0.85871	1832.39	0.28652	1166.07	0.11561	170.837	0.15447	170.998	0.21598	85.0494	0.26193	84.6132
	0.85947	1833.37	0.28676	1167.82	0.11584	170.928	0.15415	171.508	0.21608	85.1653	0.26199	84.8017
	0.86022	1834.19	0.28702	1168.08	0.11624	170.766	0.15485	171.12	0.21685	84.7742	0.26204	85.0472
	0.86095	1835.66	0.28727	1170.55	0.11569	171.323	0.15511	171.179	0.21664	85.1393	0.26261	84.8566
	0.86171	1836.25	0.28751	1171.89	0.1159	171.435	0.15507	171.575	0.21697	85.1247	0.26262	85.1669
	0.86246	1836.91	0.28777	1172.72	0.11601	171.524	0.15549	171.402	0.21759	84.9488	0.26241	85.526
	0.86322	1837.86	0.28802	1174.82	0.11592	171.74	0.15524	171.863	0.21758	85.1365	0.26286	85.4257
	0.86397	1838.86	0.28825	1176.61	0.11599	171.951	0.15556	171.93	0.21797	85.1054	0.26348	85.2011
	0.86471	1839.67	0.28853	1176.97	0.11635	171.848	0.15575	171.987	0.21825	85.1409	0.2631	85.6582
	0.86547	1840.8	0.28876	1177.77	0.11625	172.13	0.15668	171.652	0.21852	85.2351	0.26315	85.8576
	0.86621	1841.41	0.28903	1179.89	0.11658	172.1	0.15626	172.264	0.2184	85.5577	0.26384	85.6189
	0.86696	1842.42	0.28927	1179.92	0.11673	172.252	0.15649	172.421	0.21824	85.917	0.26402	85.7501
	0.86771	1843.1	0.28952	1181.29	0.11676	172.478	0.15673	172.497	0.21838	85.9467	0.26414	85.7896
	0.86846	1844.12	0.28976	1182.84	0.11686	172.603	0.15738	172.291	0.21916	85.586	0.26399	86.1431
			0.29003	1184.53	0.11687	172.819	0.15758	172.569	0.21857	86.2406	0.26438	86.098
			0.29027	1185.37	0.1172	172.791	0.15778	172.714	0.21885	86.2212	0.26517	85.7938
			0.29051	1185.57	0.11691	173.24	0.15742	173.294	0.21936	85.9943	0.26493	86.1682
			0.29075	1187.17	0.1174	173.081	0.15746	173.533	0.2199	85.912	0.26507	86.2108
			0.29103	1188.26	0.11731	173.406	0.15777	173.493	0.21958	86.3403	0.26506	86.4443
			0.29128	1191.05	0.11771	173.316	0.15756	173.949	0.21977	86.4216	0.2655	86.3358
			0.29151	1192.14	0.11754	173.71	0.15755	174.039	0.22032	86.2558	0.26593	86.2761
			0.29177	1191.69	0.11794	173.674	0.15772	174.158	0.22043	86.3868	0.26598	86.4321
			0.29202	1193.81	0.11797	173.903	0.15797	174.177	0.2206	86.4901	0.26658	86.2712
			0.29226	1194.63	0.11805	174.012	0.15763	174.607	0.22046	86.763	0.26672	86.4001
			0.29253	1195.53	0.11847	173.9	0.15736	174.942	0.22078	86.7378	0.26717	86.371
			0.29277	1196.22	0.11815	174.383	0.1579	174.759	0.22128	86.6349	0.26733	86.5351
			0.29303	1198.84	0.11881	174.201	0.15735	175.23	0.22102	86.9989	0.26787	86.4309
			0.29325	1199.99	0.11846	174.709	0.15795	175.101	0.22101	87.1341	0.26751	86.9652
			0.29353	1202.28	0.11881	174.694	0.15806	175.153	0.22162	86.8849	0.26809	86.7504
			0.29376	1203.69	0.11854	175.123	0.1585	175.094	0.22171	87.0821	0.26806	87.0526
			0.29401	1204.17	0.11837	175.397	0.1588	175.267	0.22174	87.3177	0.26805	87.3221
			0.29428	1204.72	0.11899	175.18	0.1587	175.497	0.22257	86.8581	0.2687	87.0862
			0.29451	1205.78	0.11861	175.775	0.15897	175.56	0.22251	87.1511	0.26892	87.2156
			0.29476	1207.12	0.11857	175.843	0.15928	175.656	0.22253	87.381	0.26888	87.4714
			0.29501	1208.62	0.11902	175.753	0.15929	175.928	0.22271	87.4566	0.26892	87.5851
			0.29527	1209.56	0.11929	175.773	0.1591	176.19	0.22323	87.3434	0.26909	87.717
			0.29552	1211.74	0.11923	176.086	0.15961	176.196	0.22358	87.3132	0.26958	87.5755
			0.29578	1212.77	0.1188	176.55	0.15995	176.157	0.22408	87.243	0.26935	87.9727
			0.29601	1213.71	0.11938	176.374	0.16008	176.331	0.2238	87.6914	0.26959	87.8963
			0.29627	1215.77	0.1198	176.319	0.16012	176.618	0.22399	87.788	0.26987	87.9524
			0.29651	1215.95	0.11961	176.699	0.16014	176.933	0.22502	87.3172	0.27028	87.8961
			0.29675	1217.59	0.1191	177.202	0.16043	176.893	0.22497	87.639	0.26992	88.2922
			0.29701	1217.64	0.11923	177.298	0.16052	177.092	0.22483	87.8946	0.27046	88.1234
			0.29728	1221.36	0.12006	176.91	0.16068	177.314	0.22465	88.2961	0.27134	87.7379
			0.29752	1221.23	0.11962	177.436	0.16051	177.596	0.22477	88.4305	0.27062	88.5272
			0.29777	1222.9	0.11991	177.406	0.16081	177.634	0.22542	88.1151	0.2711	88.3816
			0.29804	1223.73	0.11981	177.742	0.16112	177.651	0.22501	88.5939	0.27152	88.3238
			0.29826	1224.61	0.12029	177.596	0.16132	177.765	0.22526	88.5571	0.27155	88.4974
			0.29851	1226.53	0.12032	177.79	0.16145	177.886	0.22521	88.8247	0.27204	88.3446
			0.29878	1227.25	0.12055	177.87	0.16166	178.036	0.2257	88.6291	0.2727	88.198
			0.29902	1228.5	0.12055	178.086	0.16219	177.982	0.22506	89.2619	0.27256	88.5026
			0.29926	1229.83	0.12054	178.367	0.16225	178.279	0.22536	89.1239	0.27292	88.5138
			0.29952	1231.19	0.12116	178.151	0.16269	178.282	0.22587	88.9332	0.27316	88.6543
			0.29977	1233.1	0.121	178.555	0.162	178.955	0.22614	88.9921	0.2735	88.7222
			0.30002	1234.59	0.12106	178.72	0.16208	179.23	0.22634	89.0338	0.27347	88.9352
			0.30027	1235.1	0.12108	178.892	0.16242	179.075	0.22692	88.8199	0.27427	88.6674
			0.30052	1236.24	0.12144	178.895	0.16219	179.611	0.22704	88.9288	0.27382	89.2069
			0.30078	1236.85	0.12133	179.213	0.16218	179.644	0.2272	89.0766	0.27457	88.8936
			0.30101	1238.58	0.12113	179.556	0.16235	179.841	0.22758	89.0457	0.27449	89.2249
			0.30126	1239.58	0.12135	179.622	0.16281	179.68	0.2279	89.0698	0.27492	89.1466
			0.30153	1241.31	0.12165	179.606	0.1631	179.706	0.22807	89.2105	0.27485	89.4327
			0.30177	1242.24	0.12187	179.696	0.16317	179.986	0.22856	89.1222	0.27499	89.54
			0.30203	1244.45	0.1219	179.907	0.16268	180.426	0.22816	89.6177	0.27512	89.6776
			0.30226	1244.42	0.12193	180.128	0.1634	180.228	0.22855	89.5405	0.27555	89.6302
			0.30253	1245.19	0.12224	180.134	0.16372	180.291	0.22922	89.3508	0.27518	90.0238
			0.30277	1246.89	0.12193	180.536	0.16379	180.49	0.22911	89.6646	0.27594	89.7465
			0.30301	1248.68	0.12206	180.665	0.1641	180.519	0.22909	89.8585	0.27607	89.8743
			0.30328	1250.08	0.12232	180.643	0.16423	180.756	0.22913	90.0423	0.27624	89.9508
			0.30352	1250.49	0.12215	180.961	0.16439	181.035	0.22903	90.2648	0.27651	90.0089
			0.30377	1253.99	0.122	181.369	0.16549	180.458	0.23004	89.7439	0.27673	90.052
			0.30402	1253.14	0.12227	181.294	0.1654	180.875	0.22949	90.4227	0.27708	90.0936
			0.30426	1255.5	0.12202	181.637	0.16515	181.359	0.22981	90.3458	0.27735	90.0889
			0.30454	1255.45	0.12277	181.345	0.1659	181.106	0.23015	90.2928	0.27784	90.0647
			0.30476	1255.82	0.1226	181.68	0.16623	181.256	0.23032	90.3728	0.27748	90.52
			0.30503	1258.48	0.12259	181.868	0.16616	181.649	0.23035	90.581	0.27754	90.704
			0.30525	1260.65	0.12302	181.828	0.16605	182.042	0.23031	90.7956	0.27854	90.2393
			0.30552	1258.98	0.12294	182.074	0.16599	182.401	0.23054	90.7699	0.27874	90.2992
			0.30577	1262.05	0.12286	182.38	0.16634	182.259	0.23133	90.4459	0.27849	90.7965
			0.30603	1263.86	0.12324	182.32	0.16617	182.76	0.23079	91.0548	0.27854	90.9598
			0.30628	1263.62	0.12388	182.125	0.16599	182.963	0.23138	90.8055	0.27881	90.9311
			0.30652	1265.85	0.12367	182.536	0.16607	183.179	0.23106	91.2204	0.2796	90.6478
			0.30676	1265.93	0.12343	182.948	0.16603	183.294	0.2315	91.1281	0.27907	91.2859
			0.30703	1268.19	0.12398	182.759	0.16642	183.329	0.23154	91.2261	0.27992	90.8139
			0.30727	1269.79	0.12411	182.918	0.16633	183.448	0.23157	91.408	0.28029	90.8267
			0.30752	1270.4	0.12398	183.267	0.16686	183.392	0.23228	91.1119	0.27986	91.383
			0.30777	1271.8	0.12434	183.256	0.16719	183.501	0.23262	91.1022	0.28003	91.5489
			0.30802	1272.23	0.12408	183.596	0.16691	183.832	0.23204	91.6652	0.2813	90.8588
			0.30827	1274.87	0.12419	183.759	0.16679	184.201	0.23313	91.1458	0.28132	91.1586
			0.30852	1275.85	0.12453	183.735	0.16736	183.969	0.23305	91.4029	0.28137	91.4195
			0.30879	1277.32	0.12436	184.104	0.1674	184.184	0.23394	90.9914	0.28102	91.8896
			0.30901	1278.63	0.12478	184.059	0.16769	184.322	0.2338	91.3986	0.28144	91.7343
			0.30927	1279.62	0.12493	184.164	0.16754	184.58	0.23389	91.5925	0.28173	91.7819
			0.30954	1280.15	0.125	184.38	0.16773	184.731	0.23462	91.2963	0.28191	91.8848
			0.30977	1282.31	0.12464	184.831	0.16801	184.734	0.23502	91.2915	0.28214	91.8826
			0.31002	1282.36	0.12502	184.731	0.16792	185.026	0.23471	91.7946	0.28186	92.3227
			0.31027	1284.52	0.12499	185.02	0.16809	185.108	0.23501	91.8056	0.2828	91.9262
			0.31053	1285.81	0.12488	185.293	0.16792	185.505	0.23492	92.1091	0.28277	92.1321
			0.31077	1287.83	0.12534	185.163	0.16866	185.15	0.23542	92.0017	0.28273	92.2705
			0.31103	1287.63	0.12525	185.462	0.16868	185.49	0.23506	92.4889	0.28291	92.4078
			0.31128	1288.69	0.12555	185.465	0.16921	185.397	0.23519	92.6421	0.28355	92.1764
			0.31152	1290.69	0.12555	185.702	0.16907	185.742	0.23552	92.4656	0.28353	92.432
			0.31177	1291.44	0.12597	185.629	0.16883	186.146	0.23562	92.6543	0.28363	92.5595
			0.31201	1292.22	0.12622	185.714	0.16914	186.237	0.23597	92.6204	0.28385	92.6191
			0.31228	1293.84	0.12592	186.168	0.16915	186.351	0.23545	93.1621	0.28426	92.6016
			0.31251	1295.02	0.12623	186.149	0.16957	186.37	0.23579	93.0507	0.28468	92.5402
			0.31277	1296.15	0.12665	186.172	0.16994	186.423	0.23589	93.0948	0.28525	92.4281
			0.31302	1297.64	0.12634	186.548	0.17002	186.66	0.23612	93.105	0.28537	92.6005
			0.31326	1298.69	0.12656	186.667	0.16997	186.855	0.23666	92.9834	0.28539	92.8105
			0.31353	1300.3	0.12652	186.868	0.17022	187.003	0.23627	93.3852	0.28619	92.5637
			0.31377	1301.41	0.12679	186.91	0.17014	187.307	0.23662	93.2446	0.2861	92.8769
			0.31402	1302.46	0.12697	187.056	0.16995	187.632	0.23672	93.4153	0.28586	93.2936
			0.31428	1303.1	0.12694	187.327	0.17026	187.651	0.23734	93.1326	0.28632	93.2107
			0.31452	1304.66	0.12685	187.56	0.17043	187.693	0.23758	93.142	0.28655	93.3473
			0.31477	1306.82	0.12688	187.735	0.17097	187.628	0.23743	93.4882	0.28697	93.2981
			0.31504	1307.17	0.12698	187.899	0.17106	187.95	0.23798	93.3312	0.28706	93.4989
			0.31527	1309	0.12688	188.13	0.17034	188.478	0.23832	93.3487	0.28713	93.5668
			0.31551	1310	0.12711	188.174	0.1709	188.425	0.23843	93.4834	0.28759	93.4445
			0.31579	1311.4	0.12724	188.34	0.17078	188.597	0.23874	93.5301	0.28754	93.7589
			0.31601	1312.52	0.1274	188.451	0.17093	188.737	0.23871	93.7372	0.28721	94.1544
			0.31627	1314.35	0.12786	188.319	0.17097	188.83	0.23886	93.8478	0.28785	93.8588
			0.31651	1314.32	0.1275	188.81	0.17145	188.795	0.23919	93.8487	0.28798	94.0328
			0.31678	1316.37	0.12796	188.711	0.17176	188.856	0.23958	93.7594	0.28847	93.8901
			0.31702	1317.34	0.12797	188.954	0.17143	189.29	0.23946	94.1155	0.28811	94.3436
			0.31727	1319.44	0.12823	189.014	0.17222	189.031	0.23989	94.0005	0.28852	94.2668
			0.31752	1319.81	0.12809	189.365	0.17203	189.426	0.24023	93.988	0.28858	94.4012
			0.31777	1321.35	0.12839	189.325	0.17221	189.518	0.24041	94.1317	0.289	94.3035
			0.31802	1322.93	0.12833	189.626	0.17284	189.386	0.23984	94.8189	0.28894	94.6212
			0.31827	1323.68	0.12839	189.755	0.1723	190.065	0.24055	94.4007	0.28955	94.3923
			0.31851	1325.29	0.1288	189.701	0.17261	190.094	0.24042	94.6983	0.28953	94.6124
			0.31877	1327.3	0.12905	189.775	0.17289	190.14	0.2408	94.6194	0.28999	94.5114
			0.31902	1327.37	0.1289	190.145	0.17311	190.273	0.24121	94.498	0.28964	95.0054
			0.31928	1329.36	0.12878	190.429	0.17303	190.583	0.24081	94.9539	0.29051	94.6252
			0.31953	1330.81	0.1293	190.29	0.17308	190.746	0.24112	94.9322	0.2911	94.442
			0.31977	1330.81	0.12897	190.817	0.1732	190.926	0.24118	95.1618	0.29115	94.6889
			0.32003	1331.12	0.12931	190.725	0.17314	191.134	0.24107	95.2971	0.29109	94.951
			0.32027	1332.9	0.12958	190.753	0.17288	191.624	0.241	95.598	0.29174	94.7643
			0.32052	1333.28	0.1295	191.09	0.17284	191.664	0.24105	95.5647	0.29194	94.9251
			0.32078	1335.44	0.12952	191.276	0.1731	191.732	0.24151	95.4929	0.29218	94.9361
			0.32103	1337.66	0.1295	191.487	0.17357	191.535	0.24194	95.3802	0.29191	95.4239
			0.32129	1338.95	0.1301	191.32	0.17357	191.881	0.24192	95.4934	0.29299	94.8579
			0.32153	1339.17	0.13011	191.557	0.17353	192.046	0.24208	95.6401	0.29315	95.1044
			0.32176	1340.92	0.13022	191.74	0.17417	191.821	0.24271	95.348	0.29336	95.2082
			0.32203	1341.01	0.13028	191.875	0.1739	192.318	0.24242	95.718	0.29356	95.3732
			0.32227	1342.48	0.13007	192.303	0.17429	192.244	0.2431	95.4736	0.29343	95.7087
			0.32251	1343.39	0.13017	192.419	0.17436	192.386	0.24323	95.6127	0.29351	95.8242
			0.32277	1344.58	0.13043	192.46	0.17451	192.589	0.24343	95.7216	0.2937	95.9461
			0.32301	1346.06	0.13013	192.859	0.17502	192.443	0.24388	95.6048	0.29378	96.0835
			0.32328	1347.25	0.13028	192.946	0.17512	192.666	0.24406	95.7533	0.29337	96.4996
			0.32352	1348.41	0.13036	193.06	0.17518	192.951	0.24444	95.706	0.29401	96.2499
			0.32378	1349.83	0.13058	193.06	0.17523	193.18	0.24483	95.7245	0.29389	96.4775
			0.32402	1350.56	0.13042	193.374	0.17569	193.105	0.24527	95.6709	0.29439	96.359
			0.32427	1352.1	0.13044	193.598	0.17549	193.512	0.2454	95.8536	0.29464	96.3295
			0.32452	1353.09	0.13083	193.448	0.17541	193.931	0.24554	96.0042	0.29447	96.6652
			0.32478	1354.14	0.13103	193.555	0.17567	193.8	0.24619	95.8426	0.29471	96.7121
			0.32502	1355.3	0.13138	193.549	0.1762	193.789	0.24562	96.4697	0.29459	96.8841
			0.32525	1356.26	0.13145	193.787	0.17568	194.394	0.24637	96.1785	0.2952	96.6871
			0.32554	1358.08	0.13174	193.824	0.17584	194.407	0.24571	96.931	0.29537	96.7809
			0.32576	1358.41	0.13167	194.188	0.17621	194.478	0.24649	96.6079	0.2959	96.6048
			0.32602	1358.25	0.13194	194.184	0.17622	194.645	0.24599	97.053	0.29607	96.7447
			0.32627	1361.43	0.13214	194.349	0.17627	194.849	0.24614	97.2058	0.29631	96.7459
			0.32653	1363.42	0.13205	194.586	0.17683	194.658	0.24676	96.9488	0.29677	96.7215
			0.32677	1362.85	0.13201	194.851	0.17658	195.09	0.24635	97.3225	0.29722	96.6556
			0.32703	1364.75	0.1321	195.089	0.17725	194.924	0.24659	97.4262	0.29745	96.7886
			0.32727	1365.36	0.13257	194.928	0.17704	195.399	0.24701	97.2416	0.29768	96.8612
			0.32753	1366.82	0.13216	195.445	0.17658	195.824	0.24729	97.2039	0.29799	96.9883
			0.32777	1368.1	0.13276	195.266	0.17682	195.943	0.24701	97.6672	0.29818	97.0782
			0.328	1369.63	0.13203	196.04	0.17778	195.444	0.24743	97.4657	0.29791	97.5336
			0.32828	1371.26	0.13188	196.196	0.17715	196.188	0.24741	97.6781	0.29799	97.6898
			0.32853	1372.12	0.13282	195.775	0.17709	196.362	0.24799	97.5112	0.29908	97.1531
			0.32878	1372.55	0.13265	196.101	0.17726	196.394	0.2485	97.3921	0.2993	97.3136
			0.32902	1374.59	0.13237	196.431	0.17744	196.434	0.2484	97.7107	0.29895	97.8554
			0.32928	1376.47	0.13277	196.369	0.17763	196.539	0.24891	97.5317	0.29868	98.1091
			0.32953	1377.47	0.13283	196.561	0.17738	196.955	0.24866	97.8361	0.29995	97.522
			0.32978	1376.79	0.13315	196.601	0.17709	197.305	0.24912	97.7581	0.30012	97.6594
			0.33001	1378.45	0.1327	197.04	0.17833	196.735	0.24887	98.1722	0.29983	98.1538
			0.33027	1378.87	0.1335	196.719	0.17843	196.906	0.2488	98.3345	0.30051	97.8555
			0.33053	1381.73	0.13332	197.131	0.17841	197.186	0.2493	98.1779	0.30034	98.2021
			0.33076	1382.32	0.13309	197.467	0.1786	197.355	0.24968	98.1364	0.30049	98.3297
			0.33102	1384.2	0.13348	197.378	0.1794	197.066	0.25003	98.1125	0.30084	98.2885
			0.33128	1385.73	0.13347	197.663	0.17915	197.543	0.25024	98.2214	0.30092	98.4867
			0.33153	1385.92	0.13372	197.67	0.17911	197.866	0.25033	98.3514	0.3009	98.6203
			0.33178	1385.17	0.1336	197.997	0.17963	197.783	0.2511	98.0885	0.3013	98.5464
			0.33203	1387.04	0.13387	197.979	0.17966	198.116	0.25107	98.3444	0.30135	98.7503
			0.33228	1389.97	0.13377	198.283	0.1803	197.884	0.25117	98.5155	0.30181	98.6166
			0.33251	1390.71	0.13412	198.242	0.17961	198.614	0.25169	98.3775	0.30277	98.2493
			0.33278	1391.76	0.13453	198.192	0.18031	198.45	0.25178	98.5998	0.30201	98.9962
			0.33303	1393.16	0.13413	198.7	0.18022	198.815	0.25196	98.7327	0.30209	99.2096
			0.33327	1395.15	0.13456	198.662	0.18012	199.007	0.25183	99.0188	0.30252	99.0947
			0.33354	1396.7	0.13492	198.64	0.18022	199.282	0.25218	98.9859	0.30312	98.8981
			0.33379	1397.13	0.135	198.901	0.18042	199.228	0.25236	99.0929	0.3031	99.0905
			0.33403	1397.75	0.13477	199.201	0.1806	199.44	0.25201	99.5268	0.30353	99.0633
			0.33428	1399.83	0.13553	198.909	0.18073	199.663	0.25257	99.3012	0.30342	99.4055
			0.33452	1401.12	0.13586	198.951	0.18033	200.061	0.25273	99.3478	0.30414	99.0809
			0.33478	1403.13	0.13515	199.727	0.18077	199.865	0.25289	99.4102	0.30456	99.1067
			0.33503	1402.86	0.13534	199.828	0.18128	199.725	0.25278	99.7176	0.30443	99.4335
			0.33528	1404.71	0.13525	200.113	0.18106	200.163	0.25286	99.8685	0.30491	99.3666
			0.33553	1406.18	0.13574	199.91	0.18089	200.458	0.25303	99.8508	0.30519	99.4043
			0.33579	1407.7	0.13591	200.111	0.18108	200.553	0.25302	100.058	0.30581	99.2883
			0.33604	1408.49	0.13561	200.524	0.18177	200.427	0.25384	99.6786	0.3057	99.5939
			0.33628	1410.33	0.13588	200.635	0.18153	200.723	0.25357	100.048	0.30569	99.7864
			0.33651	1410.58	0.13558	200.956	0.18157	200.99	0.25407	99.8946	0.306	99.8401
			0.33679	1411.92	0.13592	200.928	0.18142	201.301	0.25471	99.6917	0.30607	100.049
			0.33704	1413.46	0.1358	201.29	0.18149	201.448	0.25441	100.174	0.30608	100.294
			0.33726	1414.42	0.13547	201.587	0.18216	201.193	0.25482	100.019	0.30622	100.366
			0.33754	1416.11	0.13549	201.787	0.18238	201.338	0.25523	99.98	0.30629	100.5
			0.33778	1416.49	0.13575	201.692	0.1818	202.012	0.2554	100.089	0.30641	100.653
			0.33802	1418.54	0.13617	201.641	0.18217	201.847	0.25587	100.029	0.30737	100.104
			0.33829	1420.04	0.13556	202.201	0.18299	201.526	0.25634	100.024	0.30688	100.67
			0.33852	1421.37	0.13626	201.909	0.18272	202.109	0.25588	100.559	0.3071	100.795
			0.33879	1422.06	0.13634	202.132	0.18291	202.104	0.25616	100.621	0.30757	100.677
			0.33903	1423.37	0.13659	202.127	0.18302	202.34	0.25644	100.692	0.30717	101.088
			0.33928	1424.95	0.13691	202.157	0.18375	202.166	0.25613	101.066	0.30745	101.144
			0.33952	1424.61	0.13696	202.357	0.18358	202.639	0.25614	101.242	0.30785	100.987
			0.33978	1426.88	0.13711	202.46	0.18393	202.563	0.25689	100.859	0.3082	100.932
			0.34003	1428.1	0.13715	202.708	0.18371	203.023	0.25624	101.395	0.30833	101.142
			0.34029	1428.8	0.13692	203.131	0.18454	202.726	0.25678	101.262	0.30886	100.983
			0.34054	1432.22	0.13722	203.055	0.1845	203.167	0.25721	101.142	0.3093	100.903
			0.34077	1431.66	0.13803	202.781	0.18423	203.439	0.257	101.413	0.31013	100.646
			0.34103	1433.06	0.13771	203.263	0.18431	203.655	0.25761	101.21	0.31044	100.79
			0.34128	1434.22	0.13768	203.543	0.18482	203.586	0.25807	101.125	0.30985	101.394
			0.34152	1434.98	0.13757	203.886	0.18407	204.241	0.25772	101.66	0.31043	101.172
			0.34178	1436.09	0.13771	203.932	0.18418	204.469	0.25783	101.692	0.31127	100.898
			0.34204	1438.41	0.13773	204.121	0.18495	204.018	0.25815	101.649	0.31098	101.44
			0.34228	1438.09	0.13766	204.453	0.18484	204.425	0.25892	101.337	0.3108	101.764
			0.34253	1439.1	0.13784	204.489	0.18474	204.698	0.2588	101.666	0.31158	101.461
			0.34278	1441.29	0.13829	204.327	0.18483	204.803	0.25856	102.047	0.31157	101.761
			0.34304	1441.5	0.13819	204.667	0.18511	204.865	0.25903	101.849	0.31167	101.96
			0.34328	1442.54	0.13772	205.149	0.18532	204.893	0.25929	101.918	0.31189	102.018
			0.34353	1444.2	0.138	205.145	0.18511	205.399	0.25972	101.823	0.31233	101.919
			0.34379	1445.7	0.13828	205.144	0.18489	205.554	0.2601	101.853	0.31284	101.852
			0.34403	1446.61	0.13846	205.205	0.18559	205.417	0.25965	102.372	0.31216	102.554
			0.34427	1448.72	0.13818	205.626	0.18535	205.688	0.26042	102.041	0.31273	102.357
			0.34453	1449.31	0.13864	205.549	0.18621	205.383	0.26011	102.456	0.31297	102.373
			0.34479	1450.72	0.13879	205.626	0.18584	205.965	0.26067	102.282	0.31336	102.341
			0.34505	1452.53	0.1388	205.81	0.18678	205.498	0.26072	102.511	0.31372	102.339
			0.34529	1452.59	0.13833	206.338	0.18702	205.719	0.26078	102.649	0.31385	102.466
			0.34554	1453.77	0.13851	206.323	0.18734	205.831	0.2614	102.377	0.31405	102.613
			0.34577	1454.77	0.13858	206.49	0.18705	206.334	0.26142	102.588	0.31482	102.315
			0.34604	1453.55	0.13877	206.592	0.18756	206.275	0.26195	102.465	0.31459	102.788
			0.34628	1457.68	0.13866	206.78	0.18788	206.345	0.26206	102.653	0.3149	102.744
			0.34653	1459.12	0.13949	206.414	0.18771	206.78	0.2623	102.723	0.31462	103.15
			0.34677	1461.77	0.13936	206.789	0.18748	207.226	0.26248	102.877	0.3151	103.03
			0.34704	1460.5	0.13978	206.748	0.18772	207.218	0.26253	103.068	0.31529	103.122
			0.34727	1467.35	0.13969	207.077	0.18766	207.444	0.26296	103.053	0.31536	103.35
			0.34754	1464.22	0.14001	207.097	0.18777	207.687	0.26329	103.052	0.31604	103.038
			0.3478	1465.4	0.14062	206.983	0.18792	207.667	0.26247	103.767	0.31654	102.941
			0.34803	1466.01	0.14019	207.535	0.1884	207.652	0.26296	103.644	0.31648	103.281
			0.34828	1467.3	0.14044	207.584	0.1887	207.697	0.26313	103.643	0.31635	103.61
			0.34852	1470.04	0.14042	207.831	0.18867	207.989	0.26335	103.653	0.31726	103.27
			0.34879	1471.42	0.14123	207.557	0.18876	208.178	0.26285	104.293	0.31742	103.404
			0.34903	1471.34	0.1409	208.077	0.18883	208.496	0.2637	103.714	0.31789	103.379
			0.34928	1471.97	0.14103	208.234	0.18901	208.481	0.26411	103.669	0.31814	103.471
			0.34953	1473.2	0.14104	208.465	0.18917	208.66	0.26385	104.154	0.31839	103.561
			0.34978	1476.56	0.1409	208.742	0.18885	209.173	0.26422	103.965	0.31848	103.766
			0.35003	1476.31	0.14125	208.787	0.18879	209.35	0.26435	104.081	0.31882	103.753
			0.35028	1477.67	0.14133	208.914	0.18941	209.022	0.26459	104.184	0.31865	104.173
			0.35053	1478.77	0.14167	208.873	0.18924	209.45	0.26492	104.077	0.31919	104.054
			0.35078	1480.4	0.14174	209.116	0.18956	209.451	0.26559	103.755	0.31976	103.921
			0.35105	1480.72	0.14191	209.233	0.18966	209.628	0.26532	104.205	0.31881	104.863
			0.35128	1481.9	0.14179	209.566	0.19001	209.639	0.26561	104.24	0.31897	104.746
			0.35154	1483.26	0.14184	209.77	0.18977	210.1	0.26586	104.351	0.31955	104.528
			0.35178	1484.17	0.14209	209.848	0.18987	210.158	0.26613	104.41	0.31949	104.772
			0.35203	1485.42	0.14217	209.935	0.18974	210.508	0.26644	104.449	0.31979	104.76
			0.35228	1487.01	0.1423	210.096	0.19073	209.951	0.26638	104.666	0.31956	105.201
			0.35253	1487.42	0.14218	210.433	0.19074	210.377	0.26626	104.938	0.31967	105.186
			0.35279	1488.5	0.14243	210.478	0.19068	210.646	0.26702	104.668	0.32059	104.75
			0.35303	1489.67	0.14275	210.46	0.19066	210.851	0.2673	104.693	0.32036	105.11
			0.35328	1491.33	0.14305	210.526	0.19107	210.864	0.26713	105.086	0.32031	105.318
			0.35352	1492.66	0.14324	210.617	0.19177	210.643	0.26688	105.372	0.32069	105.268
			0.35378	1495.32	0.14309	211.059	0.19114	211.291	0.26721	105.363	0.32142	104.927
			0.35403	1496.47	0.14326	211.125	0.19184	211.102	0.26775	105.137	0.32183	104.931
			0.35429	1496.41	0.14351	211.206	0.19181	211.387	0.26739	105.593	0.32208	105.013
			0.35452	1497.54	0.14348	211.441	0.19226	211.481	0.26759	105.623	0.32198	105.375
			0.35479	1499.41	0.14355	211.646	0.19211	211.819	0.26748	105.809	0.32266	105.094
			0.35503	1499.31	0.1437	211.806	0.192	212.07	0.26765	105.889	0.32277	105.345
			0.35529	1500.76	0.14375	211.943	0.19283	211.825	0.26835	105.56	0.32286	105.523
			0.35553	1501.92	0.14355	212.215	0.19276	212.197	0.26828	105.798	0.32295	105.726
			0.35579	1503.33	0.14375	212.366	0.19228	212.652	0.26818	106.059	0.32345	105.603
			0.35603	1504.36	0.14362	212.634	0.19248	212.877	0.26814	106.231	0.32392	105.553
			0.35629	1505.54	0.14339	212.929	0.19236	213.009	0.26904	105.735	0.32408	105.715
			0.35653	1506.62	0.14411	212.684	0.1925	213.26	0.26896	105.993	0.32393	106
			0.3568	1506.88	0.14382	213.061	0.19282	213.073	0.26918	106.014	0.32396	106.179
			0.35702	1507.2	0.14414	213.007	0.19273	213.394	0.26954	105.997	0.32451	106.035
			0.35728	1510.55	0.14428	213.199	0.19265	213.586	0.26971	106.142	0.32454	106.255
			0.35752	1511.89	0.14424	213.462	0.19312	213.54	0.26991	106.179	0.32491	106.207
			0.3578	1511.82	0.14402	213.714	0.19298	213.771	0.26989	106.41	0.32505	106.293
			0.35802	1512.65	0.14456	213.602	0.19327	213.922	0.27042	106.247	0.32533	106.372
			0.35828	1515.15	0.1443	213.983	0.19385	213.706	0.27077	106.254	0.32525	106.699
			0.35853	1516.39	0.14461	213.935	0.19404	213.875	0.27086	106.505	0.32546	106.709
			0.35879	1516.82	0.1449	214.005	0.19359	214.467	0.27058	106.903	0.3258	106.658
			0.35904	1518.27	0.14498	214.181	0.19389	214.467	0.27136	106.469	0.32613	106.714
			0.35927	1519.51	0.14512	214.338	0.19405	214.537	0.27156	106.581	0.32601	107.089
			0.35955	1520.04	0.14483	214.692	0.19464	214.493	0.2714	106.973	0.32609	107.09
			0.35977	1521.82	0.14504	214.801	0.19458	214.695	0.27192	106.846	0.32624	107.249
			0.36003	1523.28	0.14499	215.04	0.19452	214.984	0.27208	106.955	0.32704	106.927
			0.36029	1523.55	0.14484	215.276	0.19501	214.921	0.27273	106.73	0.32676	107.248
			0.36053	1525.43	0.14518	215.279	0.19517	215.072	0.27274	106.928	0.32687	107.435
			0.36078	1525.93	0.14518	215.394	0.19525	215.288	0.2728	107.122	0.32707	107.442
			0.36103	1526.95	0.14574	215.252	0.19547	215.461	0.27289	107.351	0.32755	107.294
			0.3613	1525.97	0.14569	215.513	0.19584	215.492	0.27316	107.309	0.32737	107.698
			0.36153	1521.9	0.14595	215.569	0.19579	215.896	0.27292	107.621	0.32793	107.532
			0.3618	1531.22	0.14605	215.721	0.19562	216.119	0.27304	107.761	0.32866	107.271
			0.36203	1532.62	0.14627	215.825	0.19556	216.485	0.2736	107.525	0.32902	107.231
			0.36229	1533.64	0.1462	216.13	0.19572	216.458	0.27327	107.948	0.32886	107.541
			0.36254	1534.75	0.14639	216.223	0.19641	216.305	0.27357	107.949	0.32923	107.553
			0.36278	1535.6	0.14678	216.209	0.19622	216.732	0.27359	108.096	0.32995	107.319
			0.36304	1537.03	0.14683	216.479	0.19566	217.258	0.2738	108.106	0.33015	107.546
			0.36328	1538.15	0.14656	216.879	0.1966	216.813	0.27426	107.947	0.33009	107.823
			0.36352	1540.35	0.14653	217.081	0.19676	216.908	0.27448	108.033	0.33073	107.659
			0.36378	1541.53	0.14705	216.973	0.19632	217.542	0.27463	108.126	0.33109	107.703
			0.36405	1542.56	0.14674	217.419	0.19658	217.569	0.27532	107.921	0.33112	108.013
			0.36427	1543.01	0.14695	217.42	0.19665	217.724	0.27536	108.125	0.33117	108.208
			0.36454	1544.54	0.14689	217.72	0.19681	217.75	0.27566	108.173	0.33097	108.581
			0.36479	1544.81	0.14698	217.825	0.19674	218.035	0.27575	108.322	0.3311	108.718
			0.36503	1544.44	0.14719	217.897	0.19655	218.347	0.27535	108.79	0.3318	108.491
			0.36527	1543.93	0.14679	218.384	0.19715	218.149	0.27635	108.325	0.33095	109.137
			0.36554	1549.49	0.147	218.375	0.19713	218.516	0.27665	108.36	0.33176	108.851
			0.3658	1550.52	0.14698	218.614	0.19707	218.609	0.27658	108.706	0.33158	109.099
			0.36603	1549.18	0.14719	218.564	0.19702	218.87	0.27671	108.791	0.33156	109.333
			0.36629	1551.31	0.14733	218.663	0.19733	218.846	0.27723	108.698	0.33144	109.442
			0.36653	1553.34	0.1477	218.71	0.19779	218.818	0.27737	108.801	0.332	109.33
			0.36677	1554.24	0.14773	218.847	0.1978	218.974	0.27745	108.929	0.33211	109.358
			0.36703	1557.33	0.14794	218.907	0.19826	218.959	0.27726	109.315	0.33203	109.596
			0.36729	1557.81	0.14774	219.238	0.19817	219.323	0.27811	108.874	0.33253	109.369
			0.36753	1556.76	0.14834	219.064	0.19847	219.381	0.27807	109.169	0.33313	109.18
			0.36779	1558.54	0.14803	219.572	0.19867	219.447	0.2774	109.878	0.33337	109.216
			0.36803	1559.8	0.1485	219.44	0.19854	219.867	0.2781	109.528	0.33381	109.166
			0.36828	1561.84	0.14886	219.467	0.19925	219.64	0.27827	109.565	0.3335	109.631
			0.36853	1562.21	0.14872	219.804	0.19973	219.579	0.27814	109.89	0.33445	109.221
			0.36878	1565.96	0.14857	220.149	0.19926	220.192	0.27818	109.958	0.3344	109.479
			0.36905	1563.99	0.14851	220.458	0.19956	220.344	0.27849	109.944	0.33494	109.385
			0.36927	1566.09	0.1491	220.229	0.19915	220.859	0.2785	110.054	0.33484	109.743
			0.36955	1566.29	0.14863	220.735	0.19986	220.545	0.27891	109.984	0.33535	109.677
			0.36977	1568.27	0.14899	220.774	0.20005	220.763	0.27881	110.234	0.33602	109.487
			0.37005	1570.11	0.14908	220.87	0.19981	221.118	0.27921	110.116	0.33601	109.821
			0.37028	1570.62	0.14927	220.924	0.19941	221.618	0.27967	110.007	0.3361	110.053
			0.37053	1569.59	0.1491	221.326	0.20002	221.3	0.27999	110.019	0.33623	110.104
			0.37079	1572.39	0.14947	221.281	0.20024	221.44	0.27917	110.759	0.33685	109.939
			0.37104	1574.56	0.14986	221.19	0.19971	222.026	0.27984	110.467	0.33683	110.258
			0.37128	1575.42	0.14955	221.65	0.20034	221.758	0.28033	110.377	0.33679	110.537
			0.37154	1575.93	0.14929	222.122	0.20041	221.962	0.28037	110.487	0.33695	110.635
			0.37178	1577.19	0.14982	221.837	0.20085	221.9	0.28073	110.464	0.33724	110.577
			0.37203	1576.24	0.14942	222.37	0.2008	222.226	0.28108	110.438	0.33792	110.377
			0.37228	1578.83	0.14996	222.162	0.2008	222.484	0.28165	110.332	0.33752	111.015
			0.37253	1580.65	0.14968	222.508	0.2013	222.352	0.28154	110.611	0.33712	111.334
			0.3728	1582.6	0.14966	222.756	0.20151	222.431	0.28169	110.788	0.33785	110.952
			0.37304	1584.14	0.14997	222.714	0.2013	222.862	0.28189	110.848	0.33855	110.641
			0.37329	1585.87	0.14984	222.927	0.20164	222.835	0.28226	110.747	0.33772	111.441
			0.37353	1586.68	0.14993	223.165	0.20237	222.663	0.28277	110.688	0.33815	111.387
			0.3738	1588.21	0.15048	222.956	0.20229	223.055	0.28319	110.738	0.33819	111.436
			0.37404	1587.05	0.15017	223.399	0.20232	223.337	0.28294	111.083	0.33868	111.362
			0.37429	1591.11	0.15042	223.427	0.2027	223.253	0.2834	111	0.33878	111.547
			0.37453	1591.74	0.1505	223.567	0.20314	223.313	0.28358	111.198	0.33848	111.838
			0.3748	1592.76	0.15057	223.783	0.20281	223.862	0.28369	111.342	0.33893	111.704
			0.37504	1593.25	0.15156	223.294	0.20313	223.89	0.2838	111.544	0.33961	111.443
			0.37529	1595.15	0.1509	224.028	0.20301	224.219	0.28393	111.586	0.33975	111.548
			0.37554	1595.88	0.1512	224.082	0.20281	224.671	0.28438	111.487	0.33978	111.848
			0.3758	1600.32	0.15162	224.021	0.20317	224.501	0.28397	112.003	0.3404	111.585
			0.37603	1600.81	0.15148	224.368	0.20338	224.641	0.28385	112.232	0.34061	111.718
			0.3763	1601.71	0.15129	224.737	0.20352	224.735	0.28403	112.262	0.34059	111.944
			0.37654	1600.85	0.15207	224.419	0.20346	224.99	0.28442	112.155	0.34081	112.022
			0.37679	1603.4	0.15157	225.077	0.20345	225.254	0.28453	112.295	0.34164	111.695
			0.37704	1604.13	0.15223	224.764	0.20374	225.224	0.28428	112.592	0.34247	111.441
			0.3773	1605.81	0.1523	225.013	0.20387	225.478	0.28474	112.389	0.34227	111.927
			0.37755	1606.97	0.15185	225.544	0.2044	225.291	0.28536	112.173	0.34268	111.917
			0.37778	1606.91	0.15211	225.526	0.20399	225.823	0.28493	112.658	0.3429	112.051
			0.37805	1609.31	0.15227	225.605	0.20349	226.356	0.28529	112.594	0.34341	111.957
			0.37829	1610.09	0.15196	226.012	0.20404	226.172	0.28569	112.428	0.34338	112.281
			0.37855	1612.97	0.15224	226.026	0.20424	226.17	0.28604	112.432	0.34324	112.601
			0.37878	1612.6	0.15196	226.398	0.20454	226.237	0.28637	112.45	0.34329	112.784
			0.37904	1611.65	0.15224	226.426	0.20468	226.375	0.28672	112.467	0.34411	112.497
			0.3793	1613.09	0.15211	226.665	0.20477	226.481	0.28698	112.523	0.34394	112.884
			0.37953	1617.46	0.15188	226.999	0.20495	226.649	0.28738	112.538	0.34333	113.425
			0.37979	1618.53	0.15234	226.907	0.20554	226.487	0.28737	112.794	0.3434	113.603
			0.38003	1620.38	0.15252	226.906	0.20502	227.156	0.28763	112.843	0.34403	113.235
			0.38028	1617.99	0.15282	226.928	0.20538	227.127	0.28796	112.873	0.34432	113.241
			0.38055	1618.32	0.15275	227.278	0.20557	227.297	0.28832	112.884	0.34403	113.59
			0.38078	1619.68	0.15292	227.298	0.20591	227.32	0.28863	112.949	0.34439	113.557
			0.38104	1623.9	0.15339	227.211	0.20589	227.558	0.28803	113.578	0.34476	113.427
			0.38128	1623.94	0.15366	227.291	0.20596	227.775	0.28875	113.292	0.34487	113.565
			0.38154	1626.51	0.15339	227.749	0.20683	227.489	0.28866	113.554	0.34537	113.508
			0.3818	1627.05	0.15356	227.85	0.20646	227.993	0.28898	113.501	0.34508	113.881
			0.38204	1628.37	0.15379	227.917	0.20682	228.075	0.28891	113.835	0.3462	113.316
			0.3823	1628.6	0.15341	228.389	0.20667	228.429	0.28893	113.967	0.34641	113.439
			0.38254	1628.13	0.15382	228.382	0.20706	228.377	0.28942	113.778	0.34652	113.655
			0.38279	1631.51	0.15404	228.382	0.20761	228.281	0.28954	113.958	0.34677	113.741
			0.38305	1632.89	0.15412	228.602	0.20693	229.102	0.28944	114.141	0.34697	113.876
			0.38327	1632.44	0.15433	228.692	0.20694	229.215	0.28969	114.108	0.34763	113.711
			0.38355	1634.1	0.15457	228.747	0.20743	229.028	0.29014	114.056	0.34739	114.099
			0.38379	1635.91	0.15431	229.17	0.20717	229.434	0.29038	114.063	0.34737	114.214
			0.38404	1637.11	0.15446	229.224	0.20723	229.774	0.29043	114.199	0.34784	114.195
			0.38428	1636.8	0.15477	229.253	0.20699	229.981	0.29044	114.462	0.34815	114.202
			0.38453	1638.99	0.15497	229.41	0.20713	230.013	0.29057	114.558	0.3486	114.183
			0.38479	1639.79	0.15467	229.902	0.20757	229.945	0.29075	114.546	0.34788	114.817
			0.38504	1640.57	0.15502	229.787	0.2083	229.757	0.29085	114.764	0.34914	114.191
			0.3853	1641.35	0.15539	229.769	0.20785	230.252	0.29085	114.885	0.34935	114.328
			0.38554	1642.83	0.15525	230.129	0.2081	230.296	0.29148	114.608	0.34933	114.636
			0.38578	1643.91	0.15499	230.588	0.20831	230.425	0.29152	114.871	0.34921	114.922
			0.38605	1644.56	0.1552	230.543	0.20828	230.603	0.29165	114.939	0.34979	114.76
			0.38629	1645.65	0.1555	230.602	0.20846	230.799	0.29197	114.878	0.35053	114.501
			0.38654	1649.02	0.15554	230.807	0.209	230.655	0.29179	115.293	0.35016	115.098
			0.3868	1648.76	0.15539	231.085	0.20879	231.045	0.29216	115.119	0.3503	115.144
			0.38705	1649.03	0.15561	231.133	0.20888	231.272	0.29295	114.812	0.35044	115.261
			0.38728	1649.47	0.15565	231.367	0.20926	231.247	0.29284	115.152	0.35075	115.302
			0.38754	1653.62	0.1556	231.506	0.20931	231.421	0.29312	115.194	0.35105	115.314
			0.3878	1651.81	0.15572	231.668	0.20961	231.524	0.29373	115.019	0.35031	115.954
			0.38803	1654.96	0.15573	231.849	0.20965	231.808	0.29426	114.874	0.35106	115.634
			0.38828	1653.87	0.15534	232.327	0.21008	231.712	0.29389	115.545	0.35114	115.703
			0.38854	1656.55	0.15597	232.013	0.21014	232.02	0.29336	115.974	0.351	116.115
			0.3888	1659.07	0.15649	231.871	0.21007	232.305	0.29426	115.521	0.35091	116.168
			0.38904	1656.5	0.15673	231.984	0.21017	232.432	0.2942	115.827	0.35172	115.919
			0.3893	1658.77	0.15637	232.425	0.21095	232.191	0.29439	115.846	0.35228	115.681
			0.38954	1660.51	0.15689	232.296	0.21031	232.988	0.2951	115.577	0.35184	116.116
			0.38978	1664.92	0.15668	232.702	0.21067	232.861	0.2948	116.052	0.35196	116.328
			0.39006	1663.48	0.15647	232.982	0.21042	233.302	0.29474	116.279	0.35276	115.918
			0.39029	1665.38	0.15709	232.807	0.2105	233.363	0.29489	116.284	0.353	115.982
			0.39055	1666.9	0.15724	232.988	0.21065	233.569	0.29538	116.204	0.35334	115.98
			0.39079	1669.03	0.15779	232.857	0.21085	233.543	0.2954	116.376	0.35344	116.181
			0.39104	1667.2	0.15787	233.149	0.21079	233.844	0.2951	116.744	0.35418	115.945
			0.3913	1669.5	0.15772	233.534	0.21081	233.951	0.29559	116.612	0.35394	116.384
			0.39153	1674.3	0.1577	233.727	0.21112	234.121	0.29604	116.447	0.35507	115.892
			0.39179	1673.4	0.15823	233.616	0.21145	233.96	0.29554	117.026	0.35474	116.455
			0.39206	1674.71	0.15812	233.973	0.21156	234.148	0.29615	116.737	0.35509	116.468
			0.39229	1680.84	0.15796	234.315	0.21114	234.589	0.29617	116.873	0.35531	116.58
			0.39254	1673.89	0.15804	234.431	0.21165	234.507	0.29658	116.831	0.3557	116.569
			0.39281	1677.92	0.15779	234.884	0.21167	234.8	0.29677	116.893	0.35532	117.074
			0.39303	1675.56	0.15804	234.778	0.21213	234.642	0.29697	116.943	0.35588	116.866
			0.39329	1679.39	0.15795	235.065	0.21148	235.41	0.29765	116.668	0.35629	116.843
			0.39353	1679.26	0.15777	235.357	0.21148	235.457	0.29745	117.143	0.35633	117.08
			0.39379	1681.05	0.15798	235.38	0.2122	235.263	0.29773	117.141	0.35659	117.152
			0.39406	1680.22	0.15813	235.479	0.21218	235.442	0.29796	117.168	0.35661	117.347
			0.39428	1682.34	0.1583	235.495	0.21242	235.537	0.29819	117.232	0.35636	117.713
			0.39454	1686.72	0.15862	235.551	0.21227	235.852	0.29816	117.456	0.35689	117.544
			0.39479	1687.81	0.15898	235.478	0.21319	235.48	0.29813	117.677	0.35713	117.508
			0.39503	1687.44	0.1586	235.946	0.21385	235.419	0.29823	117.736	0.35697	117.848
			0.39531	1694.13	0.15884	235.992	0.21313	236.25	0.29861	117.669	0.35716	117.875
			0.39554	1688.04	0.15915	236.018	0.21405	235.933	0.29886	117.737	0.35759	117.752
			0.39579	1689.65	0.15924	236.277	0.21393	236.279	0.29868	118.004	0.35773	117.93
			0.39605	1690.86	0.15915	236.504	0.21462	236.133	0.2993	117.744	0.35889	117.316
			0.39629	1694.5	0.15923	236.669	0.21419	236.707	0.29939	117.908	0.35875	117.705
			0.39655	1694.19	0.1595	236.709	0.21444	236.778	0.29916	118.263	0.35899	117.838
			0.39679	1695.96	0.15961	236.881	0.21438	237.069	0.29953	118.175	0.3589	118.079
			0.39704	1695.89	0.15954	237.092	0.2144	237.363	0.29984	118.174	0.35927	118.138
			0.39728	1698.5	0.15949	237.398	0.21489	237.32	0.29963	118.531	0.35922	118.445
			0.39756	1697.03	0.1593	237.689	0.21472	237.549	0.29993	118.476	0.35965	118.329
			0.39779	1701.35	0.16042	237.133	0.21478	237.826	0.30043	118.315	0.35998	118.254
			0.39804	1702.14	0.16025	237.481	0.21509	237.761	0.30048	118.507	0.36057	118.116
			0.39829	1705.42	0.16039	237.665	0.21478	238.198	0.30072	118.486	0.36072	118.341
			0.39855	1703.15	0.16021	238.071	0.21453	238.447	0.30103	118.543	0.36123	118.268
			0.39879	1705.41	0.16002	238.337	0.215	238.422	0.3012	118.617	0.3607	118.92
			0.39903	1706.27	0.16062	238.14	0.21513	238.443	0.30166	118.547	0.36171	118.426
			0.39929	1707.97	0.16101	238.165	0.2155	238.464	0.30143	118.925	0.36147	118.808
			0.39954	1710.46	0.16061	238.736	0.21511	238.966	0.30227	118.571	0.36179	118.906
			0.39981	1711.49	0.16108	238.545	0.21547	238.926	0.30183	119.095	0.36185	119.047
			0.40005	1711.97	0.16065	239.12	0.21553	239.158	0.3015	119.577	0.36212	119.011
			0.40028	1713.97	0.16079	239.168	0.21553	239.266	0.3026	118.881	0.36223	119.166
			0.40054	1713.59	0.16055	239.424	0.21587	239.434	0.3021	119.406	0.36262	119.152
			0.4008	1715.52	0.16063	239.662	0.21581	239.539	0.30265	119.283	0.36277	119.31
			0.40105	1715.47	0.1609	239.543	0.21612	239.653	0.30288	119.268	0.36298	119.348
			0.40128	1717.24	0.16124	239.534	0.21639	239.756	0.30366	119.001	0.36285	119.676
			0.40155	1721.05	0.16095	240.031	0.21664	239.769	0.30377	119.185	0.36322	119.59
			0.4018	1719.3	0.16128	239.917	0.21687	239.906	0.30376	119.451	0.36307	119.865
			0.40205	1721.16	0.16134	240.1	0.21742	239.887	0.30394	119.571	0.36362	119.716
			0.40229	1722.19	0.16139	240.318	0.21721	240.285	0.30426	119.544	0.36337	120.016
			0.40255	1724.42	0.16178	240.286	0.21754	240.289	0.30493	119.293	0.36326	120.406
			0.4028	1726.16	0.16096	241.038	0.21788	240.415	0.30466	119.793	0.36324	120.42
			0.40304	1727.45	0.16183	240.623	0.21779	240.857	0.30451	120.156	0.36414	120.035
			0.40331	1726.71	0.16186	240.786	0.21768	241.001	0.30461	120.26	0.36468	119.905
			0.40355	1728.66	0.16217	240.791	0.21764	241.384	0.30434	120.562	0.36458	120.164
			0.4038	1729.52	0.1625	240.845	0.21815	241.148	0.3049	120.376	0.3646	120.361
			0.40405	1731.27	0.1627	240.945	0.21818	241.412	0.30471	120.641	0.36529	120.154
			0.40429	1730.91	0.16257	241.344	0.21761	241.942	0.30489	120.719	0.36604	119.82
			0.40455	1732.15	0.1626	241.575	0.21831	241.761	0.30517	120.605	0.36648	119.94
			0.40478	1734.49	0.16283	241.624	0.21866	241.754	0.30506	120.885	0.3659	120.557
			0.40506	1733.82	0.16282	241.889	0.2185	242.026	0.30539	120.849	0.36656	120.332
			0.40529	1736.93	0.16305	241.966	0.21813	242.573	0.30561	120.797	0.36713	120.215
			0.40553	1736.18	0.1628	242.294	0.21877	242.236	0.30623	120.637	0.3673	120.333
			0.40579	1737.9	0.16344	242.123	0.21908	242.305	0.30609	120.916	0.36652	121.207
			0.40605	1739.94	0.16294	242.672	0.21872	242.814	0.30594	121.198	0.36764	120.563
			0.4063	1738.31	0.1629	242.816	0.21867	243.032	0.30667	120.82	0.36746	120.94
			0.40653	1741.21	0.16327	242.823	0.21912	242.91	0.3071	120.773	0.36757	121.109
			0.40681	1744.57	0.16326	243.034	0.21869	243.411	0.30719	120.957	0.36788	121.135
			0.40704	1744.03	0.1632	243.248	0.21905	243.419	0.30755	120.882	0.36799	121.267
			0.4073	1743.65	0.16343	243.344	0.21943	243.348	0.30777	120.967	0.36858	121.058
			0.40753	1747.7	0.16341	243.476	0.21888	243.867	0.30791	121.152	0.36851	121.384
			0.40781	1745.4	0.16311	243.904	0.21937	243.741	0.30849	120.991	0.36855	121.616
			0.40803	1750.12	0.16355	243.817	0.21994	243.737	0.30855	121.219	0.36925	121.274
			0.4083	1750.43	0.16424	243.517	0.21968	244.033	0.30861	121.451	0.36893	121.736
			0.40856	1752.44	0.16398	243.934	0.2201	244.028	0.30878	121.563	0.36938	121.612
			0.40879	1753.73	0.16437	243.941	0.22063	243.911	0.30914	121.495	0.36918	121.94
			0.40905	1752.39	0.16406	244.484	0.22096	244.038	0.30891	121.903	0.36939	122.066
			0.40929	1754.27	0.16413	244.493	0.22141	244.042	0.30897	122.06	0.36988	121.813
			0.40955	1758.68	0.16418	244.733	0.22187	244.137	0.30979	121.66	0.37033	121.808
			0.4098	1755.26	0.16414	244.95	0.22187	244.507	0.30968	121.995	0.37002	122.262
			0.41003	1759.51	0.16456	244.811	0.22163	244.983	0.30948	122.356	0.37051	122.063
			0.41029	1759.36	0.16518	244.652	0.22224	244.882	0.30996	122.145	0.37076	122.123
			0.41056	1762.93	0.16513	244.976	0.22221	245.193	0.31016	122.172	0.37119	122.083
			0.4108	1762.86	0.16483	245.516	0.22195	245.627	0.31035	122.282	0.37188	121.899
			0.41106	1761.75	0.16513	245.44	0.22262	245.334	0.31011	122.656	0.37184	122.207
			0.41129	1763.43	0.1651	245.656	0.22237	245.814	0.31052	122.543	0.37196	122.396
			0.41155	1764.03	0.16579	245.472	0.22266	245.82	0.31054	122.727	0.37212	122.473
			0.4118	1764.92	0.16512	246.149	0.22274	246.059	0.31115	122.456	0.37214	122.631
			0.41205	1767.56	0.16582	245.832	0.22264	246.343	0.31132	122.62	0.37266	122.607
			0.4123	1769.21	0.16607	245.911	0.22237	246.769	0.3106	123.218	0.37292	122.633
			0.41254	1769.4	0.16666	245.833	0.22239	246.846	0.31112	123.071	0.37405	122.127
			0.41279	1770.87	0.16568	246.784	0.22253	246.914	0.3116	122.855	0.37385	122.641
			0.41305	1771.2	0.16601	246.719	0.22322	246.72	0.31121	123.354	0.3738	122.91
			0.41331	1773.6	0.16654	246.541	0.22312	247.031	0.31192	123.062	0.37469	122.539
			0.41355	1773.61	0.16617	247.051	0.22257	247.557	0.3119	123.218	0.37462	122.922
			0.4138	1776.39	0.16631	247.232	0.2233	247.3	0.31238	123.083	0.37383	123.751
			0.41404	1777.12	0.16631	247.414	0.22365	247.312	0.31292	122.981	0.37478	123.233
			0.41429	1776.81	0.16665	247.364	0.22289	248.053	0.3135	122.874	0.3752	123.125
			0.41455	1778.48	0.16664	247.658	0.22342	247.85	0.31313	123.416	0.37531	123.366
			0.4148	1779.9	0.1666	247.801	0.2237	247.843	0.31369	123.19	0.37521	123.639
			0.41504	1779.04	0.16686	247.873	0.22445	247.634	0.31436	123.002	0.37511	123.854
			0.4153	1782.73	0.1667	248.267	0.22417	248.136	0.314	123.507	0.37554	123.805
			0.41555	1783.94	0.16687	248.269	0.22411	248.407	0.31444	123.479	0.37577	123.848
			0.41582	1782.24	0.16677	248.575	0.22419	248.628	0.31458	123.624	0.3754	124.245
			0.41604	1780.57	0.16709	248.504	0.22506	248.267	0.31522	123.475	0.37581	124.14
			0.41628	1786.78	0.16709	248.686	0.22477	248.725	0.31492	123.992	0.37627	123.998
			0.41656	1787.89	0.16751	248.688	0.22473	249.049	0.31519	124.046	0.37673	123.868
			0.41679	1789.97	0.16754	248.943	0.2251	249.032	0.31578	123.77	0.3764	124.339
			0.41706	1789.14	0.16762	249.099	0.22523	249.194	0.31554	124.104	0.37622	124.593
			0.4173	1790.05	0.16791	249.087	0.22547	249.341	0.31558	124.346	0.37719	124.138
			0.41755	1792.26	0.1679	249.295	0.22563	249.447	0.31543	124.613	0.3777	124.038
			0.41778	1794.4	0.16842	249.211	0.22542	249.809	0.31563	124.626	0.37724	124.533
			0.41805	1793.97	0.16826	249.597	0.22608	249.538	0.31581	124.735	0.37775	124.455
			0.41831	1793.49	0.16869	249.486	0.22604	249.886	0.31591	124.755	0.37835	124.32
			0.41853	1797.44	0.16868	249.781	0.22548	250.541	0.3159	124.965	0.379	124.135
			0.41881	1797.48	0.16859	250.096	0.22593	250.349	0.31584	125.109	0.37874	124.63
			0.41905	1799.51	0.16855	250.422	0.22679	250.048	0.31584	125.293	0.379	124.634
			0.41931	1801.16	0.16832	250.692	0.227	250.214	0.3162	125.138	0.37965	124.44
			0.41956	1801.08	0.1687	250.645	0.22657	250.829	0.31659	125.04	0.38017	124.462
			0.4198	1802.35	0.169	250.672	0.22689	250.82	0.31645	125.276	0.37974	125.003
			0.42004	1802.79	0.16821	251.367	0.22713	250.902	0.31713	125.012	0.38005	125.104
			0.4203	1805.34	0.16882	251.211	0.22661	251.494	0.31757	124.945	0.3806	124.972
			0.42056	1806.71	0.16898	251.228	0.22721	251.361	0.31725	125.35	0.38073	125.105
			0.42079	1807.1	0.16886	251.53	0.22644	252.006	0.31785	125.173	0.38054	125.416
			0.42104	1807.79	0.16899	251.697	0.22725	251.654	0.31795	125.303	0.38058	125.719
			0.42129	1809.4	0.16917	251.671	0.22704	251.993	0.31778	125.654	0.3804	125.855
			0.42154	1810.98	0.16905	252.044	0.22704	252.24	0.31837	125.448	0.38129	125.517
			0.4218	1811.77	0.169	252.247	0.22744	252.101	0.31879	125.359	0.38154	125.528
			0.42206	1813.33	0.16911	252.301	0.22758	252.321	0.3193	125.232	0.38135	125.831
			0.42229	1814.01	0.16918	252.454	0.22771	252.429	0.31924	125.555	0.38183	125.727
			0.42256	1816.13	0.16998	252.097	0.22827	252.299	0.31893	126.03	0.3824	125.596
			0.4228	1816.21	0.16946	252.7	0.22775	252.974	0.32014	125.437	0.38257	125.753
			0.42304	1817.35	0.16995	252.599	0.22859	252.586	0.3202	125.618	0.38224	126.196
			0.42331	1818.65	0.1702	252.656	0.22886	252.702	0.32012	125.951	0.38251	126.208
			0.42353	1820.75	0.16985	253.059	0.22882	252.972	0.32015	126.122	0.3829	126.156
			0.4238	1821.69	0.17014	253.108	0.22885	253.291	0.3203	126.189	0.38296	126.336
			0.42406	1822.57	0.17077	252.875	0.22936	253.182	0.32068	126.185	0.38304	126.509
			0.4243	1823.79	0.17047	253.42	0.22952	253.288	0.32059	126.522	0.38274	126.787
			0.42455	1823.67	0.17091	253.358	0.22927	253.739	0.32099	126.375	0.38354	126.498
			0.4248	1827	0.17069	253.691	0.22963	253.76	0.32095	126.581	0.38374	126.536
			0.42506	1827.17	0.17078	253.946	0.2296	254.056	0.32153	126.451	0.38367	126.779
			0.42529	1828.01	0.17102	253.922	0.22945	254.389	0.32108	126.894	0.38423	126.646
			0.42556	1828.02	0.17092	254.232	0.22956	254.524	0.32156	126.79	0.38518	126.233
			0.42579	1830.52	0.17114	254.345	0.22949	254.712	0.32131	127.201	0.38516	126.57
			0.42606	1832.05	0.1711	254.605	0.22997	254.625	0.32134	127.27	0.38487	127.069
			0.4263	1832.95	0.17162	254.449	0.22975	254.978	0.32159	127.295	0.38533	126.892
			0.42655	1833.31	0.17187	254.528	0.23003	255.005	0.32205	127.088	0.38611	126.637
			0.42681	1834.17	0.17142	255.097	0.22963	255.499	0.32182	127.505	0.38613	126.899
			0.42706	1835.73	0.17173	255.044	0.22951	255.788	0.32246	127.178	0.3864	127.015
			0.42729	1836.16	0.17219	255.02	0.23071	255.074	0.32231	127.468	0.38644	127.187
			0.42755	1837.52	0.1716	255.63	0.23057	255.456	0.32246	127.579	0.38683	127.141
			0.4278	1838.87	0.17191	255.708	0.23036	255.919	0.32278	127.441	0.38702	127.281
			0.42805	1839.64	0.17195	255.764	0.23028	256.062	0.32326	127.392	0.38697	127.534
			0.4283	1840.43	0.17192	256.042	0.2307	256.031	0.32337	127.571	0.38716	127.593
			0.42854	1842.49	0.17199	256.165	0.23084	256.145	0.324	127.389	0.38765	127.538
			0.42882	1842.28	0.17166	256.607	0.23125	256.136	0.32428	127.373	0.38738	127.956
			0.42905	1843.97	0.17206	256.431	0.23136	256.363	0.32434	127.504	0.38776	127.846
			0.4293	1846.32	0.17242	256.374	0.2315	256.505	0.32465	127.54	0.38784	127.996
			0.42954	1846.41	0.17208	256.856	0.23154	256.778	0.32467	127.824	0.38793	128.232
			0.4298	1848.06	0.17258	256.664	0.23168	256.895	0.32573	127.318	0.38806	128.253
			0.43005	1850.1	0.1722	257.112	0.23187	256.999	0.32587	127.51	0.38858	128.114
			0.4303	1849.6	0.17291	256.911	0.23174	257.37	0.32609	127.685	0.38828	128.531
			0.43057	1851.16	0.17306	257.022	0.2329	256.796	0.32599	128.007	0.38855	128.464
			0.4308	1852.35	0.17308	257.241	0.23233	257.515	0.32641	127.982	0.38889	128.482
			0.43106	1853.81	0.17316	257.471	0.23228	257.78	0.32598	128.596	0.38931	128.373
			0.4313	1855.89	0.17326	257.62	0.23273	257.671	0.32606	128.694	0.38929	128.568
			0.43156	1855.82	0.17352	257.699	0.23296	257.748	0.32595	128.923	0.38975	128.524
			0.43178	1857.31	0.17414	257.502	0.23282	258.144	0.32623	128.903	0.39015	128.46
			0.43205	1858.16	0.17402	257.92	0.23287	258.275	0.32632	128.982	0.39015	128.684
			0.4323	1859.53	0.17387	258.239	0.23344	258.196	0.32614	129.26	0.39041	128.776
			0.43256	1860.92	0.17415	258.289	0.23328	258.625	0.32648	129.163	0.39126	128.479
			0.43281	1860.78	0.17429	258.478	0.23327	258.749	0.32709	128.883	0.39133	128.751
			0.43305	1861.99	0.17448	258.565	0.23351	258.84	0.32665	129.382	0.39146	128.892
			0.43331	1863.03	0.17419	258.934	0.23371	258.962	0.32692	129.336	0.39186	128.783
			0.43354	1863.31	0.17487	258.755	0.23364	259.318	0.32753	129.079	0.39217	128.842
			0.43381	1866.17	0.17455	259.258	0.23376	259.403	0.32731	129.451	0.39234	128.983
			0.43406	1865.98	0.17442	259.48	0.23356	259.815	0.32819	129.076	0.39299	128.864
			0.43429	1868.22	0.1746	259.624	0.23387	259.648	0.3281	129.408	0.39264	129.425
			0.43454	1870	0.17488	259.603	0.2343	259.671	0.32797	129.646	0.39317	129.256
			0.43481	1871.24	0.17485	259.747	0.23408	260.024	0.32826	129.589	0.3934	129.381
			0.43506	1870.83	0.17513	259.809	0.23382	260.453	0.32899	129.277	0.39367	129.447
			0.43531	1872.03	0.17475	260.274	0.23464	260.044	0.32911	129.408	0.3934	129.914
			0.43556	1874.53	0.17501	260.251	0.23489	260.151	0.32878	129.877	0.3938	129.79
			0.43579	1876.93	0.17482	260.7	0.23496	260.429	0.32962	129.574	0.39379	129.974
			0.43605	1876.86	0.17535	260.455	0.23499	260.608	0.32967	129.776	0.39389	130.122
			0.43631	1876.89	0.17523	260.73	0.23555	260.537	0.32992	129.758	0.39409	130.145
			0.43655	1878.9	0.17489	261.189	0.23542	260.915	0.3301	129.922	0.39485	129.857
			0.43679	1879.16	0.17482	261.379	0.23518	261.332	0.32975	130.382	0.39485	130.15
			0.43704	1880.13	0.1752	261.295	0.2356	261.233	0.33074	129.96	0.39503	130.222
			0.43731	1881.54	0.17552	261.206	0.23586	261.298	0.33041	130.44	0.39502	130.424
			0.43753	1882.78	0.17566	261.425	0.23643	261.165	0.33041	130.541	0.39553	130.244
			0.43781	1883.57	0.17572	261.631	0.23654	261.382	0.33165	129.919	0.39539	130.594
			0.43806	1884.51	0.17548	261.892	0.23629	261.867	0.33157	130.274	0.39564	130.653
			0.43832	1886.46	0.17592	261.871	0.23642	262.018	0.33151	130.537	0.39569	130.871
			0.43855	1887.36	0.17587	262.172	0.23687	261.929	0.3317	130.617	0.39598	130.785
			0.4388	1888.81	0.17614	262.067	0.23675	262.338	0.33173	130.781	0.39654	130.563
			0.43906	1888.86	0.1761	262.417	0.23676	262.529	0.33217	130.793	0.3966	130.851
			0.4393	1890.22	0.17633	262.392	0.23631	263.074	0.33239	130.822	0.39621	131.189
			0.43956	1890.91	0.17693	262.257	0.23644	263.026	0.33231	131.012	0.39718	130.773
			0.43981	1892.52	0.17703	262.463	0.2369	263.034	0.3325	131.198	0.39782	130.627
			0.44005	1893.34	0.17698	262.767	0.23691	263.129	0.33312	130.901	0.39755	131.098
			0.44031	1894.91	0.17762	262.607	0.23671	263.546	0.33223	131.631	0.3978	131.123
			0.44054	1895.16	0.17733	263.075	0.23698	263.447	0.33264	131.491	0.39809	131.181
			0.44082	1897.91	0.17769	263.076	0.23746	263.407	0.33316	131.267	0.39866	130.999
			0.44105	1898.92	0.17761	263.442	0.23759	263.601	0.33322	131.521	0.39866	131.329
			0.44129	1899.68	0.17765	263.552	0.2375	263.873	0.33337	131.619	0.39881	131.389
			0.44156	1900.32	0.1778	263.709	0.23803	263.734	0.33299	132.033	0.39944	131.271
			0.44179	1900.46	0.17767	264.06	0.23793	264.163	0.33379	131.592	0.39928	131.618
			0.44206	1902.4	0.17749	264.293	0.23847	263.989	0.33406	131.62	0.39975	131.601
			0.4423	1903.39	0.17775	264.416	0.23839	264.355	0.3337	132.118	0.39974	131.847
			0.44255	1904.5	0.17791	264.456	0.23846	264.567	0.33449	131.718	0.40051	131.55
			0.44281	1905.17	0.17778	264.722	0.23868	264.669	0.33473	131.728	0.39983	132.229
			0.44305	1907.03	0.1776	265.1	0.23906	264.653	0.33537	131.624	0.40042	132.079
			0.44332	1907.05	0.17758	265.238	0.23922	264.859	0.33513	132.001	0.40011	132.402
			0.44356	1907.2	0.17747	265.485	0.23879	265.428	0.33555	131.914	0.40104	131.999
			0.4438	1910.08	0.17756	265.567	0.23958	265.063	0.33547	132.206	0.40064	132.559
			0.44406	1909.07	0.17799	265.395	0.23923	265.599	0.33584	132.2	0.4008	132.585
			0.44431	1911.68	0.17783	265.703	0.23932	265.653	0.3364	132.073	0.40075	132.76
			0.44455	1911.44	0.17818	265.7	0.2393	265.866	0.33609	132.567	0.4012	132.548
			0.44481	1914.73	0.178	265.951	0.23975	265.915	0.3365	132.403	0.4017	132.449
			0.44504	1914.2	0.17819	266.101	0.24022	265.783	0.33647	132.664	0.40138	132.921
			0.44531	1914.91	0.17854	265.98	0.24018	266.041	0.33706	132.485	0.40117	133.228
			0.44557	1915.98	0.17861	266.179	0.24042	266.283	0.33632	133.317	0.4024	132.548
			0.44579	1916.97	0.17915	266.07	0.24113	265.998	0.33671	133.102	0.40261	132.64
			0.44606	1919.04	0.1791	266.406	0.24117	266.36	0.33723	132.848	0.40251	132.927
			0.44631	1919.78	0.17941	266.409	0.24083	266.823	0.33693	133.202	0.40305	132.794
			0.44656	1920.43	0.17953	266.545	0.24096	267.085	0.33699	133.469	0.40355	132.688
			0.4468	1921.84	0.17983	266.605	0.24126	267.029	0.33749	133.122	0.40367	132.911
			0.44705	1923.66	0.1799	266.826	0.24144	267.238	0.3377	133.237	0.40339	133.38
			0.44731	1925.6	0.17951	267.358	0.24162	267.315	0.33777	133.428	0.4037	133.418
			0.44754	1926.75	0.17979	267.361	0.24133	267.713	0.33821	133.273	0.40424	133.205
			0.44781	1921.89	0.17966	267.672	0.24179	267.704	0.3379	133.72	0.40498	133.042
			0.44806	1926.56	0.18	267.667	0.24138	268.149	0.33848	133.539	0.40469	133.462
			0.44831	1929.9	0.17984	268.042	0.24178	268.102	0.33867	133.516	0.4044	133.955
			0.44856	1931.21	0.17988	268.153	0.2411	268.71	0.3389	133.605	0.40522	133.541
			0.4488	1931.86	0.18001	268.312	0.242	268.306	0.33905	133.766	0.40516	133.762
			0.44905	1932.2	0.1803	268.282	0.24186	268.585	0.33986	133.405	0.40521	134.044
			0.44931	1933.99	0.18027	268.519	0.24157	269.028	0.3395	133.831	0.40532	134.042
			0.44955	1934.88	0.18027	268.776	0.24203	268.856	0.34025	133.609	0.40584	133.911
			0.44981	1936.99	0.18038	268.863	0.24222	268.875	0.33985	134.173	0.40659	133.713
			0.45007	1936.65	0.18044	269.011	0.24203	269.311	0.34044	134.008	0.40601	134.373
			0.4503	1937.28	0.18085	268.965	0.24252	269.172	0.34011	134.346	0.40643	134.173
			0.45056	1938.72	0.18034	269.514	0.24254	269.443	0.34078	134.101	0.40684	134.118
			0.45081	1939.29	0.18068	269.507	0.24315	269.296	0.34075	134.371	0.4071	134.16
			0.45105	1940.14	0.18093	269.501	0.2432	269.433	0.34053	134.684	0.4077	134.078
			0.45131	1943.06	0.18065	269.87	0.24326	269.687	0.34115	134.457	0.40702	134.804
			0.45156	1943.6	0.1812	269.78	0.24358	269.738	0.34157	134.421	0.40758	134.59
			0.4518	1943.72	0.18118	270.015	0.24358	269.985	0.34126	134.784	0.40809	134.463
			0.45206	1945.03	0.18153	270.002	0.24435	269.786	0.342	134.45	0.40785	134.846
			0.45231	1946.09	0.18147	270.271	0.24392	270.393	0.34209	134.623	0.40812	134.876
			0.45255	1947.57	0.18153	270.47	0.24472	270.154	0.34212	134.81	0.40849	134.908
			0.45281	1948.63	0.18125	270.741	0.24459	270.588	0.34216	134.971	0.40922	134.566
			0.45306	1948.32	0.18127	271.017	0.24499	270.517	0.34278	134.829	0.40902	134.983
			0.45331	1953.61	0.18187	270.731	0.24479	270.965	0.34252	135.248	0.409	135.272
			0.45356	1952.73	0.18197	270.909	0.2447	271.388	0.34249	135.39	0.40947	135.143
			0.4538	1952.38	0.18211	271.058	0.24456	271.538	0.34256	135.511	0.40943	135.353
			0.45406	1954.98	0.18254	271.045	0.24463	271.772	0.34291	135.439	0.41019	135.109
			0.45432	1956.48	0.18239	271.448	0.24501	271.645	0.34351	135.2	0.40971	135.747
			0.45456	1955.44	0.18283	271.326	0.24482	272.05	0.3427	135.993	0.41054	135.278
			0.45481	1957.21	0.18257	271.726	0.24456	272.365	0.34311	135.902	0.41062	135.462
			0.45505	1959.24	0.18329	271.538	0.24506	272.208	0.34389	135.477	0.41146	135.194
			0.45531	1959.98	0.18318	271.916	0.24462	272.728	0.34364	135.831	0.41102	135.818
			0.45556	1959.98	0.18305	272.233	0.24496	272.528	0.34418	135.728	0.4111	135.906
			0.45581	1961.55	0.18325	272.27	0.2451	272.705	0.34454	135.599	0.41219	135.355
			0.45606	1962.44	0.18356	272.351	0.24504	272.863	0.34463	135.808	0.41201	135.775
			0.45631	1964.15	0.18311	272.979	0.24564	272.747	0.34535	135.612	0.41173	136.227
			0.45656	1966.18	0.18305	273.069	0.24532	273.107	0.34526	135.903	0.41224	136.128
			0.45681	1966.85	0.18329	273.164	0.24572	273.193	0.34535	136.137	0.41246	136.117
			0.45706	1964.36	0.18327	273.298	0.24657	272.82	0.34568	136.083	0.41314	135.88
			0.45732	1969.75	0.18356	273.329	0.24619	273.327	0.34644	135.809	0.41275	136.449
			0.45756	1969.27	0.18373	273.464	0.24678	273.287	0.34641	136.116	0.41231	136.929
			0.45781	1971.22	0.18359	273.683	0.24684	273.528	0.3463	136.392	0.413	136.579
			0.45805	1972.16	0.18345	274.114	0.24682	273.772	0.34699	136.164	0.41345	136.524
			0.45831	1973.38	0.18398	273.798	0.24705	273.853	0.3474	136.141	0.4132	136.812
			0.45856	1975.67	0.18369	274.172	0.24726	274.029	0.34749	136.414	0.41299	137.155
			0.45882	1976.23	0.18429	273.996	0.24706	274.358	0.34777	136.417	0.41434	136.448
			0.45905	1977.45	0.18382	274.497	0.24756	274.326	0.34744	136.906	0.41423	136.757
			0.45931	1978.4	0.1841	274.517	0.24811	274.224	0.34763	137.001	0.41393	137.217
			0.45955	1979.63	0.18432	274.638	0.24806	274.556	0.34771	137.165	0.41442	137.037
			0.45981	1979.17	0.18496	274.391	0.24781	274.971	0.3475	137.411	0.41496	136.869
			0.46006	1980.58	0.18466	274.887	0.24806	275.122	0.34727	137.662	0.41529	136.966
			0.4603	1981.58	0.18478	275.02	0.24828	275.154	0.34811	137.296	0.41533	137.172
			0.46056	1983.61	0.18473	275.365	0.2488	275.138	0.34787	137.669	0.41592	137.04
			0.46081	1985.05	0.18468	275.458	0.2486	275.535	0.34763	137.974	0.41629	136.992
			0.46106	1986.7	0.18507	275.497	0.24901	275.549	0.34797	137.753	0.41649	137.194
			0.46131	1987.59	0.18523	275.633	0.24893	275.826	0.34835	137.705	0.41614	137.664
			0.46156	1988.42	0.18529	275.788	0.24867	276.155	0.34859	137.663	0.41712	137.2
			0.4618	1988.86	0.18543	275.887	0.24901	276.164	0.34872	137.799	0.41687	137.628
			0.46205	1990.42	0.18543	276.218	0.24923	276.238	0.34933	137.583	0.4175	137.394
			0.46232	1991.02	0.1854	276.407	0.24907	276.576	0.34964	137.561	0.41678	138.132
			0.46255	1992.05	0.18561	276.448	0.24919	276.732	0.34992	137.636	0.41703	138.224
			0.4628	1994.38	0.18568	276.665	0.24896	277.046	0.34967	138.081	0.41789	137.758
			0.46306	1994.56	0.18608	276.554	0.24905	277.236	0.35039	137.764	0.41793	138.024
			0.4633	1997.19	0.18542	277.25	0.24923	277.238	0.35036	138.065	0.41791	138.246
			0.46356	1996.08	0.18583	277.203	0.24978	277.134	0.35061	138.066	0.41823	138.274
			0.46381	1998.76	0.18638	276.959	0.24979	277.302	0.35085	138.084	0.41869	138.112
			0.46406	1998.56	0.18601	277.514	0.24923	277.96	0.35079	138.334	0.41961	137.807
			0.4643	1999.69	0.1863	277.486	0.2501	277.507	0.35141	138.124	0.41906	138.436
			0.46457	2001.86	0.18615	277.69	0.25009	277.702	0.35113	138.528	0.41921	138.632
			0.46481	2002.38	0.18673	277.556	0.25031	277.795	0.35179	138.313	0.41959	138.517
			0.46506	2004.14	0.18615	278.295	0.25026	278.131	0.35156	138.677	0.4201	138.377
			0.46531	2004.57	0.18663	277.983	0.25057	278.052	0.35207	138.525	0.4199	138.861
			0.46557	2006.81	0.18691	278.111	0.25112	278.042	0.35241	138.58	0.4205	138.64
			0.46581	2006.34	0.18701	278.258	0.25082	278.561	0.35244	138.83	0.42024	138.995
			0.46605	2008.09	0.18694	278.585	0.25097	278.677	0.35262	138.859	0.42063	139.004
			0.46632	2009.69	0.1869	278.778	0.25167	278.455	0.35276	138.964	0.42039	139.33
			0.46655	2010.04	0.18702	278.982	0.25173	278.733	0.35265	139.363	0.42056	139.423
			0.46682	2011.04	0.18734	278.913	0.25188	278.957	0.35241	139.556	0.42084	139.348
			0.46706	2011.97	0.18748	279.039	0.25164	279.333	0.35321	139.244	0.42137	139.201
			0.4673	2013.06	0.18761	279.208	0.25174	279.599	0.35333	139.319	0.42204	138.899
			0.46757	2014.78	0.18744	279.545	0.25203	279.526	0.35356	139.327	0.42162	139.484
			0.4678	2016.84	0.188	279.387	0.25224	279.648	0.35305	140.053	0.42195	139.527
			0.46807	2016.82	0.18784	279.761	0.25228	279.92	0.35341	139.793	0.42318	138.972
			0.46831	2017.86	0.18798	279.922	0.2527	279.873	0.35364	139.833	0.42261	139.585
			0.46857	2019.21	0.18772	280.229	0.25267	280.158	0.35353	140.002	0.42286	139.638
			0.4688	2020.71	0.18866	279.79	0.25275	280.311	0.35347	140.265	0.42308	139.745
			0.46906	2022.08	0.18848	280.29	0.25226	280.908	0.35396	140.021	0.42357	139.641
			0.46933	2022.21	0.18884	280.238	0.25279	280.676	0.35401	140.189	0.42392	139.646
			0.46956	2022.69	0.18863	280.628	0.25323	280.601	0.35408	140.253	0.42416	139.784
			0.46981	2024.95	0.18882	280.756	0.25337	280.881	0.35485	139.975	0.42382	140.247
			0.47007	2024.67	0.18841	281.204	0.25336	281.105	0.3555	139.692	0.42477	139.82
			0.47031	2026.83	0.18843	281.293	0.25324	281.377	0.35525	140.07	0.42491	140.019
			0.47057	2028.97	0.18894	281.178	0.25315	281.582	0.35577	139.971	0.42476	140.351
			0.4708	2029.97	0.18847	281.638	0.25359	281.606	0.35589	140.133	0.42516	140.324
			0.47106	2028.44	0.18889	281.62	0.25326	281.924	0.356	140.398	0.42536	140.454
			0.47132	2031.05	0.18848	282.057	0.25361	281.932	0.35665	140.17	0.42508	140.789
			0.47156	2032.87	0.1885	282.272	0.25391	281.911	0.35612	140.663	0.42546	140.738
			0.47181	2030.22	0.18941	281.779	0.25419	281.972	0.35648	140.678	0.42553	140.881
			0.47206	2033.86	0.18906	282.193	0.25374	282.527	0.35711	140.489	0.42582	140.863
			0.47231	2034.83	0.18912	282.454	0.25478	282.062	0.35724	140.647	0.42552	141.261
			0.47255	2036.25	0.18944	282.372	0.25465	282.48	0.3574	140.74	0.42612	141.004
			0.47281	2037.93	0.18963	282.481	0.25468	282.655	0.35738	140.992	0.42613	141.209
			0.47306	2036.53	0.18968	282.746	0.25463	282.923	0.35751	141.168	0.42651	141.055
			0.47331	2039.99	0.1896	282.977	0.25512	282.919	0.35771	141.103	0.42611	141.492
			0.47356	2039.8	0.18919	283.445	0.2557	282.777	0.35827	140.966	0.42669	141.393
			0.47381	2040.78	0.18981	283.235	0.25529	283.314	0.35805	141.406	0.42711	141.216
			0.47405	2041.57	0.19008	283.252	0.25589	283.263	0.35854	141.275	0.42742	141.194
			0.47432	2042.74	0.1904	283.223	0.25607	283.374	0.35845	141.473	0.4278	141.257
			0.47457	2043.91	0.19017	283.74	0.2556	283.944	0.35821	141.886	0.42862	140.905
			0.47481	2046.37	0.19081	283.435	0.25587	284.094	0.35826	141.963	0.42859	141.232
			0.47505	2047.81	0.19101	283.614	0.25639	283.872	0.35863	141.873	0.42884	141.398
			0.4753	2048.35	0.19086	283.962	0.25616	284.325	0.3588	141.889	0.42872	141.785
			0.47556	2050.12	0.19116	284.046	0.25632	284.371	0.35902	141.923	0.4294	141.574
			0.47581	2051.86	0.19108	284.406	0.25625	284.724	0.35905	142.077	0.42936	141.824
			0.47607	2050.88	0.19149	284.326	0.2565	284.744	0.35882	142.328	0.43026	141.47
			0.47631	2050.67	0.19107	284.727	0.25623	285.139	0.35974	141.85	0.43034	141.699
			0.47657	2053.72	0.19134	284.865	0.25711	284.735	0.36016	141.799	0.4307	141.798
			0.47682	2054.33	0.19116	285.181	0.25731	284.9	0.35987	142.154	0.43049	142.176
			0.47706	2057.37	0.19181	284.921	0.25679	285.577	0.35992	142.392	0.43082	142.139
			0.47732	2057.11	0.1915	285.416	0.25671	285.722	0.36064	142.127	0.43116	142.223
			0.47756	2058.94	0.1912	285.783	0.2569	285.854	0.36087	142.229	0.43148	142.232
			0.47782	2058.22	0.19155	285.697	0.25701	285.893	0.36074	142.494	0.43149	142.466
			0.47807	2060.34	0.19122	286.11	0.25757	285.751	0.36105	142.492	0.43197	142.423
			0.47831	2060.6	0.1917	285.943	0.25718	286.209	0.36182	142.208	0.43198	142.652
			0.47856	2060.45	0.19189	286.08	0.25732	286.351	0.36214	142.329	0.43149	143.082
			0.47881	2062.33	0.19176	286.353	0.25766	286.265	0.3618	142.878	0.43169	143.143
			0.47905	2063.87	0.19222	286.255	0.25758	286.627	0.36183	142.886	0.43261	142.661
			0.47931	2064.26	0.19198	286.667	0.25827	286.377	0.36229	142.852	0.43246	143.038
			0.47956	2067.24	0.19182	286.89	0.25853	286.536	0.36278	142.768	0.43248	143.201
			0.47982	2067.66	0.19189	287.142	0.25861	286.71	0.36272	143.012	0.43258	143.328
			0.48006	2065.6	0.19244	286.838	0.25893	286.821	0.36335	142.793	0.43273	143.433
			0.48031	2068.89	0.1925	287.062	0.25898	287.049	0.36328	143.084	0.43279	143.5
			0.48056	2069.63	0.19229	287.443	0.25917	287.262	0.36379	143.021	0.43369	143.147
			0.48081	2071.1	0.19227	287.602	0.25917	287.55	0.36362	143.45	0.43338	143.507
			0.48106	2071.72	0.19292	287.396	0.25868	287.994	0.36348	143.62	0.43375	143.497
			0.48131	2072.49	0.19311	287.493	0.25937	287.741	0.36365	143.787	0.43388	143.62
			0.48157	2073.39	0.19321	287.731	0.25931	288.028	0.36419	143.536	0.43464	143.336
			0.48181	2075.06	0.19387	287.522	0.25947	288.219	0.36368	144.082	0.43446	143.71
			0.48206	2075.98	0.194	287.739	0.25923	288.543	0.36357	144.208	0.4352	143.463
			0.4823	2076.36	0.19414	287.829	0.25958	288.545	0.3642	143.943	0.43512	143.796
			0.48256	2078.61	0.19379	288.418	0.25982	288.608	0.36384	144.313	0.4356	143.738
			0.48282	2079.58	0.19431	288.243	0.25964	288.959	0.36412	144.309	0.43578	143.809
			0.48306	2079.55	0.1945	288.424	0.26035	288.654	0.36433	144.254	0.43624	143.778
			0.4833	2076.53	0.19415	288.94	0.2604	288.863	0.36453	144.295	0.43649	143.922
			0.48356	2079.04	0.1943	289.036	0.26013	289.409	0.36514	144.094	0.43678	143.98
			0.48382	2084.46	0.1939	289.523	0.26004	289.525	0.36512	144.319	0.43678	144.196
			0.48407	2084.28	0.19401	289.615	0.26041	289.594	0.3655	144.253	0.43723	144.169
			0.48432	2087.13	0.19434	289.547	0.25991	290.029	0.36571	144.289	0.43674	144.759
			0.48456	2086.01	0.19378	290.121	0.26107	289.531	0.36652	144.055	0.43736	144.463
			0.48481	2088.9	0.19382	290.312	0.2607	289.973	0.36635	144.411	0.43737	144.645
			0.48507	2089.49	0.19433	290.078	0.2609	290.079	0.36681	144.378	0.4381	144.374
			0.48532	2089.75	0.19458	290.116	0.26094	290.208	0.36721	144.317	0.43817	144.638
			0.48557	2092.04	0.19407	290.601	0.26128	290.264	0.36811	143.968	0.4376	145.197
			0.48581	2092.05	0.19474	290.378	0.26159	290.39	0.36734	144.867	0.43787	145.168
			0.48607	2092.6	0.19485	290.495	0.26182	290.444	0.36764	144.861	0.43843	144.959
			0.48632	2094.84	0.19456	290.894	0.26165	290.849	0.36833	144.673	0.43828	145.291
			0.48656	2095.24	0.19497	290.909	0.26216	290.825	0.36841	144.868	0.43815	145.529
			0.48681	2096.09	0.19499	291.076	0.26277	290.7	0.36815	145.33	0.43859	145.344
			0.48707	2097.19	0.19541	290.993	0.26232	291.246	0.36817	145.421	0.43941	145.057
			0.48732	2099.08	0.19495	291.616	0.26295	291.137	0.36881	145.24	0.43877	145.741
			0.48756	2099.45	0.19578	291.15	0.26281	291.537	0.36866	145.458	0.43961	145.31
			0.48782	2100.68	0.19561	291.51	0.26304	291.646	0.3685	145.743	0.43937	145.663
			0.48806	2102.52	0.19592	291.634	0.26299	291.96	0.36919	145.516	0.44003	145.492
			0.48832	2102.76	0.19586	291.824	0.26329	291.921	0.36877	145.888	0.43994	145.728
			0.48856	2104.12	0.19586	292.034	0.26314	292.289	0.36967	145.513	0.44024	145.713
			0.48882	2104.55	0.19567	292.429	0.2633	292.429	0.36943	145.964	0.44057	145.809
			0.48906	2105.98	0.19633	292.161	0.26313	292.705	0.36923	146.185	0.44144	145.375
			0.48932	2106.74	0.19601	292.535	0.26368	292.57	0.3701	145.788	0.44115	145.878
			0.48957	2108.42	0.19563	293.101	0.26318	293.119	0.36989	146.08	0.44099	146.219
			0.48983	2109.69	0.1964	292.692	0.26366	292.989	0.36992	146.316	0.44098	146.396
			0.49006	2110.39	0.19671	292.727	0.26397	292.998	0.37025	146.24	0.44196	145.938
			0.49031	2112.04	0.19671	293.019	0.26391	293.353	0.37057	146.174	0.44226	145.996
			0.49058	2112.99	0.19666	293.236	0.26405	293.456	0.37022	146.775	0.44262	145.998
			0.49081	2113.45	0.19652	293.538	0.26373	293.94	0.37085	146.353	0.44284	146.123
			0.49107	2113.72	0.19722	293.334	0.26387	293.891	0.37101	146.501	0.44306	146.293
			0.49132	2116.09	0.19761	293.356	0.26372	294.25	0.37103	146.702	0.44299	146.561
			0.49157	2116.4	0.1972	293.942	0.264	294.249	0.37164	146.415	0.44325	146.606
			0.49182	2117.4	0.19733	293.97	0.26471	293.867	0.37155	146.749	0.44348	146.721
			0.49206	2118.13	0.19693	294.52	0.26471	294.157	0.37177	146.855	0.44333	146.94
			0.49232	2119.38	0.19717	294.405	0.26486	294.325	0.37225	146.657	0.44426	146.511
			0.49256	2119.21	0.19738	294.61	0.26468	294.663	0.37286	146.442	0.44424	146.827
			0.49281	2119.72	0.19792	294.387	0.26498	294.664	0.37258	146.975	0.44372	147.344
			0.49307	2120.78	0.19742	294.918	0.26534	294.708	0.37292	146.964	0.44478	146.894
			0.49331	2123.04	0.19767	295.055	0.26591	294.608	0.3732	146.995	0.44505	146.993
			0.49359	2122.17	0.19737	295.342	0.26544	295.237	0.37355	146.958	0.44502	147.274
			0.4938	2123.5	0.19686	295.944	0.26581	295.26	0.37378	146.98	0.44549	147.131
			0.49406	2124	0.19758	295.476	0.26606	295.365	0.37385	147.228	0.44546	147.386
			0.49432	2124.69	0.19788	295.577	0.26636	295.388	0.3739	147.409	0.44611	147.183
			0.49456	2126.59	0.19794	295.636	0.26645	295.743	0.37403	147.492	0.446	147.54
			0.49481	2127.27	0.19785	295.882	0.26674	295.763	0.37462	147.315	0.44594	147.795
			0.49506	2128.21	0.19829	295.844	0.2665	296.137	0.37431	147.753	0.44646	147.64
			0.49532	2128.96	0.1982	296.099	0.26677	296.283	0.37427	147.979	0.44727	147.347
			0.49558	2128.6	0.1987	295.988	0.26686	296.34	0.37489	147.74	0.44725	147.663
			0.49583	2130.57	0.19829	296.594	0.26715	296.414	0.37467	148.072	0.44712	147.948
			0.49606	2131.22	0.19911	296.222	0.26744	296.483	0.37423	148.569	0.44768	147.758
			0.49632	2131.92	0.19883	296.639	0.2671	296.996	0.375	148.111	0.44776	147.931
			0.49657	2132.78	0.199	296.761	0.26729	297.118	0.37508	148.269	0.44855	147.677
			0.49682	2133.89	0.19904	297.04	0.26721	297.314	0.37538	148.223	0.44882	147.77
			0.49706	2134.5	0.19936	296.997	0.26756	297.288	0.37536	148.514	0.44935	147.764
			0.49733	2135.71	0.19945	297.149	0.26764	297.472	0.37538	148.574	0.44955	147.898
			0.49756	2136.45	0.19958	297.355	0.26806	297.537	0.37596	148.397	0.44932	148.326
			0.49783	2137.3	0.19941	297.76	0.26759	297.973	0.37616	148.506	0.44936	148.566
			0.49806	2138.22	0.19959	297.739	0.2679	298.141	0.37623	148.566	0.44974	148.521
			0.49832	2139.03	0.1999	297.792	0.26804	298.073	0.37656	148.623	0.45009	148.522
			0.49857	2139.47	0.19954	298.361	0.26792	298.457	0.37692	148.58	0.45033	148.619
			0.49882	2141.39	0.1999	298.167	0.26826	298.3	0.37691	148.776	0.45076	148.584
			0.49906	2141.85	0.20038	298.142	0.26863	298.367	0.37703	148.938	0.45063	148.88
[truncated: 16,720 more rows]

## Sheet: Figure 3
Figure 3
Note	Sim.
Name	Maximum tensile surface strain	Maximum tensile surface stress
Unit	%	GPa
B-1	8.991	38.1
B-2	7.68	31.9
B-3	8.357	35.51
B-4	7.844	33.32
B-5	6.887	43.45
B-6	7.01	44.23
B-7	6.32	39.88
B-8	7.6	47.95
B-9	7.734	48.8
B-10	5.822	37.73
B-11	7.931	50.0383
B-12	5.987	37.7717
B-13	8.179	51.5906
B-14	8.893	37.7825
B-15	7.582	32.2193

## Sheet: Figure 4f
Figure 4f
	Exp.										Sim.
Note	B-11		B-12		B-13		B-14		B-15		B-11		B-12		B-13		B-14		B-15
Name	Displacement	Load	Displacement	Load	Displacement	Load	Displacement	Load	Displacement	Load	Displacement	Load	Displacement	Load	Displacement	Load	Displacement	Load	Displacement	Load
Unit	μm	μN	μm	μN	μm	μN	μm	μN	μm	μN	μm	μN	μm	μN	μm	μN	μm	μN	μm	μN
	0	1.60429	0	5.05001	0	4.55454	0	2.45718	0	4.84153	0	0	0	0	0	0	0	0	0	0
	0.00024	2.42894	-7.1286e-05	5.37308	-0.000413288	4.94001	-0.00086	2.54202	-0.000162305	5.18224	0.025	171.797	0.025	175.102	0.025	108.073	0.025	49.8715	0.0125	61.6886
	0.00048	2.91425	7.0694e-05	5.5432	-0.000109869	4.86081	-0.00036	2.69221	-0.00039429	5.58867	0.05	343.622	0.05	347.43	0.05	214.07	0.05	88.4545	0.025	126.158
	0.00074	3.42708	0.00026287	5.66686	0.000193591	4.74182	0.00014	2.84436	-0.000132562	5.62809	0.075	516.637	0.075	522.378	0.075	320.357	0.075	132.814	0.0375	193.045
	0.00098	2.55844	-0.000136854	6.18402	-0.000345064	5.20291	0.00063	2.1289	-0.000158289	5.86766	0.1	691.441	0.1	699.305	0.1	428.507	0.1	177.742	0.05	259.53
	0.00125	3.36426	0.000439482	6.05301	-0.000484366	5.43603	0.00114	2.60015	6.6401e-05	5.93668	0.125	868.057	0.125	878.586	0.125	538.365	0.125	223.493	0.0625	324.321
	0.00149	6.12339	0.000311713	6.37364	-0.000453268	5.52062	0.00164	2.86169	0.00011586	6.1001	0.15	1047.6	0.15	1061.13	0.15	650.463	0.15	270.288	0.075	390.686
	0.00174	4.96219	0.000457593	6.4876	-0.000532072	5.72726	0.00215	3.00764	5.8895e-05	6.34841	0.175	1230.17	0.175	1247.44	0.175	764.205	0.175	318.37	0.0875	458.396
	0.00198	6.06623	0.000250352	6.85367	-0.000291063	5.65494	0.00264	2.93353	-1.9806e-05	6.63351	0.2	1416.83	0.2	1439.48	0.2	880.502	0.2	367.986	0.1	524.104
	0.00223	3.84281	0.000296046	7.06182	-0.000375631	5.81592	0.00313	2.69457	0.000433427	6.51301	0.225	1607.24	0.225	1638.04	0.225	1000.06	0.225	419.331	0.1125	591.07
	0.00249	2.91573	0.000495423	7.15016	-0.000317266	5.87369	0.00364	2.88655	3.7726e-05	6.96619	0.25	1802.14	0.25	1842.49	0.25	1122.28	0.25	472.611	0.125	659.165
	0.00272	4.52253	0.000895258	7.08604	-0.00074306	6.27602	0.00415	3.37397	-9.589e-06	7.2209	0.275	2001.97	0.275	2054.12	0.275	1248.11	0.275	528.309	0.1375	727.438
	0.00298	5.05265	0.000898001	7.26255	-6.2628e-05	5.9241	0.00464	3.55924	4.0871e-05	7.38021	0.3	2207.41	0.3	2273.49	0.3	1377.73	0.3	587.983	0.15	795.547
	0.00324	3.58131	0.00145	7.05402	-0.000217493	6.1403	0.00514	4.56048	8.7342e-05	7.53884	0.325	2419.68	0.325	2501.84	0.325	1511.71	0.325	649.808	0.1625	863.05
	0.00349	3.04635	0.00135	7.26555	2.186e-06	6.06946	0.00564	4.80056	0.000225013	7.62515	0.35	2638.25	0.35	2738.06	0.35	1650.1	0.35	715.371	0.175	931.427
	0.00372	5.64653	0.00182	7.07181	-0.00019931	6.26427	0.00614	4.99554	0.000231286	7.81353	0.375	2863.09	0.375	2983.64	0.375	1793.09	0.375	784.558	0.1875	1000.53
	0.00398	1.26819	0.00146	7.45251	4.257e-05	6.18101	0.00664	5.64577	0.00063466	7.69087	0.4	3094.95	0.4	3239.28	0.4	1941.29	0.4	856.435	0.2	1071.38
	0.00423	4.78399	0.00147	7.58687	-0.00015337	6.36853	0.00714	5.97944	0.000580817	7.90223	0.425	3334.05	0.425	3506.24	0.425	2094.91	0.425	930.812	0.2125	1141.97
	0.00449	6.17182	0.00189	7.39348	7.954e-06	6.334	0.00765	6.69151	0.000414234	8.16971	0.45	3581.19	0.45	3784.23	0.45	2256.39	0.45	1008.5	0.225	1213.75
	0.00473	6.99395	0.00191	7.48702	-0.000457072	6.71265	0.00814	7.06036	0.000465225	8.30561	0.475	3836.8	0.475	4072.19	0.475	2420.28	0.475	1089.55	0.2375	1286.21
	0.00499	6.54867	0.00206	7.47482	-0.000125597	6.58072	0.00863	7.71474	0.000900229	8.1367	0.5	4101.14	0.5	4370.73	0.5	2591.93	0.5	1174.02	0.25	1359.77
	0.00522	8.63647	0.00137	8.07398	0.000114743	6.47968	0.00915	8.30414	0.000787928	8.37971	0.525	4377.3	0.525	4680.51	0.525	2769.97	0.525	1262.05	0.2625	1434.25
	0.00549	6.77518	0.00124	8.28251	-0.000136536	6.69955	0.00964	9.0225	0.00044639	8.74758	0.55	4658.79	0.55	5001.54	0.55	2954.5	0.55	1353.87	0.275	1507.99
	0.00574	12.5574	0.00157	8.2024	-0.000171522	6.78373	0.01014	9.49181	0.000555151	8.82088	0.575	4951.84	0.575	5334.96	0.575	3145.97	0.575	1449.42	0.2875	1583.15
	0.00597	8.01426	0.00164	8.24903	-9.7042e-05	6.80658	0.01064	9.71329	0.000487877	9.02016	0.6	5254.34	0.6	5681.47	0.6	3344.36	0.6	1549.56	0.3	1659.74
	0.00623	9.93408	0.00164	8.371	-0.000210955	6.92697	0.01115	10.4674	0.000450123	9.1986	0.625	5566.72	0.625	6040.07	0.625	3550.29	0.625	1652.07	0.3125	1737.58
	0.00648	9.08862	0.00149	8.58752	-0.000269307	7.04576	0.01165	10.7473	0.00077172	9.08689	0.65	5889.23			0.65	3763.6	0.65	1759.39	0.325	1816.54
	0.00674	9.61829	0.00188	8.42615	3.1408e-05	6.88167	0.01214	11.6278	0.00103	9.03906	0.675	6222.43			0.675	3984.29	0.675	1870.85	0.3375	1895.97
	0.00697	9.91929	0.00109	9.08881	0.000193626	6.81085	0.01265	12.5214	0.000960262	9.20767	0.7	6565.38			0.7	4212.88	0.7	1986.59	0.35	1975.96
	0.00724	9.38318	0.00101	9.28363	-0.000128781	7.04463	0.01315	13.0095	0.000776172	9.45319	0.725	6919.12			0.725	4450.06	0.725	2106.54	0.3625	2056.36
	0.00748	10.4273	0.000934412	9.48053	-0.000547282	7.39093	0.01365	13.9763	0.00123	9.2485	0.75	7283.42			0.75	4695.79	0.75	2230.8	0.375	2138.31
	0.00772	10.5118	0.001	9.58102	-0.000296779	7.30679	0.01414	13.942	0.00115	9.40297	0.775	7659.02			0.775	4950.64	0.775	2359.45	0.3875	2221.98
	0.00799	11.1728	0.000502846	10.0776	0.000189709	7.0259	0.01464	14.9821	0.000955999	9.6372	0.8	8045.89			0.8	5214.54	0.8	2492.68	0.4	2307.13
	0.00824	12.5321	0.000656399	10.1672	8.2885e-05	7.08497	0.01515	15.8835	0.00125	9.52622					0.825	5487.48	0.825	2630.58	0.4125	2393.46
	0.00847	13.3688	0.00123	9.88781	-0.000270564	7.36674	0.01564	16.6356	0.00131	9.57496					0.835	5599.25	0.85	2773.22	0.425	2479.88
	0.00872	13.0972	0.000894196	10.2516	9.291e-06	7.20397	0.01615	16.9688	0.00112	9.7842							0.895	3042.52	0.4475	2639.84
	0.00898	14.0016	0.00115	10.1953	0.000214571	7.09929	0.01664	18.3264	0.00129	9.75366							0.9	3073.46	0.45	2657.94
	0.00923	15.0307	0.000683606	10.6778	0.000187149	7.10603	0.01714	18.9005	0.0011	9.95507							0.925	3231.35	0.4625	2749.5
	0.00949	14.4731	0.00122	10.4339	0.000184278	7.11426	0.01766	20.0533	0.00129	9.90743							0.95	3394.59	0.475	2842.52
	0.00972	14.3319	0.00122	10.5566	0.000241793	7.06069	0.01816	20.266	0.00116	10.0903							0.975	3563.27	0.4875	2936.7
	0.00997	14.9143	0.00139	10.5502	-1.2683e-05	7.23897	0.01866	21.366	0.00103	10.2468							1	3737.59	0.5	3032.46
	0.01024	17.9628	0.000875766	11.0335	0.000245524	7.06841	0.01914	22.2992	0.00108	10.3145							1.025	3917.56	0.5125	3129.72
	0.01049	17.6687	0.00112	10.9885	0.000245209	7.05386	0.01965	22.9204	0.000861589	10.5466							1.05	4103.31	0.525	3228.45
	0.01074	17.1769	0.00173	10.6622	0.000224503	7.04959	0.02014	23.7672	0.00106	10.5044							1.075	4294.89	0.5375	3328.61
	0.01098	16.9766	0.00106	11.2208	3.983e-05	7.18787	0.02064	24.6012	0.00117	10.5017							1.1	4491.21	0.55	3429.88
	0.01122	19.731	0.00179	10.806	-3.4073e-05	7.21749	0.02115	25.4931	0.000929206	10.7383							1.125	4691.87	0.5625	3532.36
	0.01147	18.1803	0.00193	10.7763	-0.000128329	7.28247	0.02165	26.4336	0.000498201	11.1223							1.15	4897.49	0.575	3636.36
	0.01173	21.862	0.00182	10.9016	0.000161734	7.08324	0.02214	26.9673	0.00096172	10.8841							1.175	5108.61	0.5875	3741.92
	0.01198	20.9709	0.00204	10.7949	0.000283358	6.98255	0.02263	27.9263	0.00105	10.9058							1.2	5325.29	0.6	3848.96
	0.01223	22.6875	0.00199	10.8799	-2.8357e-05	7.18453	0.02315	29.1495	0.000910391	11.0899									0.6125	3957.66
	0.01246	25.0145	0.00202	10.8811	0.000158358	7.01979	0.02365	29.657	0.00104	11.0723									0.625	4068.1
	0.01273	24.6801	0.00202	10.9286	-0.000193795	7.25652	0.02415	30.7149	0.00136	10.8977									0.6375	4180.21
	0.01297	25.1146	0.00216	10.8447	0.000146089	7.01118	0.02465	31.56	0.00132	10.9926									0.65	4293.96
	0.01322	26.4359	0.00213	10.8989	-0.000343467	7.3265	0.02515	32.5695	0.0011	11.1965									0.6625	4409.35
	0.01346	29.0631	0.00246	10.6802	8.7668e-05	7.02417	0.02565	33.3148	0.000986207	11.3191									0.675	4526.38
	0.01373	27.3191	0.00227	10.821	-4.0903e-05	7.09213	0.02615	34.1388	0.000975169	11.4341									0.6875	4645.42
	0.01397	27.8067	0.00243	10.7005	0.000149368	6.92442	0.02664	35.3612	0.00129	11.2363									0.7	4765.38
	0.01421	29.933	0.00172	11.2112	-3.671e-05	7.02622	0.02715	36.28	0.00124	11.3263									0.7125	4887.34
	0.01448	27.7731	0.00259	10.6211	-0.000298802	7.19888	0.02765	37.055	0.00132	11.3051									0.725	5011.17
	0.01471	31.4092	0.00224	10.8631	8.386e-05	6.91851	0.02815	38.0649	0.0011	11.4999									0.7375	5136.95
	0.01496	31.4798	0.00162	11.2899	-0.000220638	7.07885	0.02865	39.1722	0.0011	11.5522									0.75	5264.85
	0.01523	32.5044	0.00173	11.2689	7.3111e-05	6.86848	0.02915	39.8123	0.00171	11.1495									0.76	5368.55
	0.01547	33.157	0.00156	11.4273	0.000351832	6.63298	0.02965	40.7059	0.00119	11.5482
	0.01571	34.5728	0.00188	11.2463	-0.000137275	6.92055	0.03015	41.7075	0.00148	11.3727
	0.01596	35.3737	0.00161	11.4504	-0.000228171	6.94402	0.03065	42.5791	0.00121	11.5561
	0.01622	35.8135	0.00126	11.756	-0.000392118	7.03164	0.03115	43.907	0.00124	11.5916
	0.01645	36.993	0.00156	11.5977	0.000100561	6.66192	0.03165	44.794	0.00128	11.5912
	0.01671	38.5227	0.00121	11.8869	-0.000266592	6.87601	0.03215	45.9111	0.00117	11.6898
	0.01695	38.1307	0.00173	11.5747	9.7142e-05	6.6046	0.03264	46.7733	0.00158	11.4285
	0.01723	38.4237	0.00159	11.7089	0.000276332	6.41191	0.03315	48.4525	0.00132	11.6321
	0.01746	38.9952	0.00104	12.1271	-0.000288498	6.72235	0.03365	48.9669	0.00123	11.7069
	0.01771	40.0245	0.00155	11.8311	-0.000207058	6.63332	0.03415	50.2267	0.00142	11.5686
	0.01795	43.1583	0.00104	12.2255	-0.000242395	6.61895	0.03465	51.0907	0.00148	11.5491
	0.0182	41.9071	0.00109	12.2424	-4.5544e-05	6.42568	0.03516	51.8711	0.00169	11.3954
	0.01846	43.5764	0.00139	12.0939	-0.000373916	6.60882	0.03564	53.1361	0.00153	11.4925
	0.01871	44.085	0.00128	12.2075	-0.000375911	6.58217	0.03616	54.0937	0.00132	11.6307
	0.01896	44.803	0.00157	12.0361	-0.000214788	6.42337	0.03666	54.5928	0.00171	11.3557
	0.01919	45.7398	0.00172	11.9537	0.000348242	5.96809	0.03715	55.9784	0.0011	11.7842
	0.01946	47.6499	0.00121	12.3202	-6.2789e-05	6.18054	0.03765	57.3243	0.00139	11.5841
	0.01972	48.8293	0.00174	11.9818	-5.6655e-05	6.1031	0.03816	58.5515	0.00125	11.6761
	0.01995	45.0962	0.00189	11.8723	2.3775e-05	5.96091	0.03865	59.6193	0.00122	11.7021
	0.0202	49.669	0.00177	11.9593	-0.000368853	6.16553	0.03914	60.4851	0.00146	11.5277
	0.02045	49.4249	0.00198	11.8021	0.000305284	5.6333	0.03966	61.7026	0.00114	11.7409
	0.02069	52.2215	0.00215	11.6727	8.4619e-05	5.68722	0.04016	62.5809	0.00127	11.6771
	0.02095	52.4152	0.00225	11.558	-0.000147363	5.77201	0.04065	63.8439	0.00109	11.783
	0.0212	52.9484	0.00198	11.7053	-0.000191396	5.74355	0.04116	65.2338	0.00142	11.5562
	0.02145	58.0351	0.00215	11.55	-0.00041856	5.83797	0.04166	66.1627	0.00131	11.6153
	0.02171	56.7085	0.00205	11.5859	-0.000178409	5.59741	0.04216	66.9227	0.000661571	12.0804
	0.02194	53.1396	0.00267	11.1061	-0.000180708	5.53428	0.04266	67.7224	0.00127	11.6648
	0.0222	53.1641	0.00235	11.281	-0.000626845	5.77441	0.04315	68.9322	0.00111	11.7614
	0.02245	55.3548	0.00227	11.2482	-0.000324549	5.50771	0.04366	70.1899	0.000728291	12.0436
	0.0227	61.2732	0.00215	11.2856	0.000171916	5.08956	0.04416	71.2021	0.0013	11.6441
	0.02296	60.6523	0.00221	11.1861	-6.6162e-05	5.13402	0.04465	72.7186	0.00166	11.3633
	0.02318	60.8049	0.00222	11.1245	-0.000651015	5.44974	0.04515	73.459	0.00125	11.6319
	0.02345	62.4395	0.0023	11.0017	-0.000764711	5.47664	0.04565	74.302	0.00146	11.4345
	0.02369	64.0719	0.00206	11.1164	-0.000384504	5.17072	0.04615	75.9788	0.00134	11.4888
	0.02395	63.3772	0.00188	11.1965	-0.000738713	5.33917	0.04665	76.8962	0.00169	11.2082
	0.02419	62.0924	0.00191	11.1321	-0.000408114	5.03983	0.04716	77.8575	0.00135	11.3947
	0.02444	65.2444	0.00161	11.2973	-0.000167604	4.81071	0.04765	79.085	0.00125	11.4284
	0.02468	66.5312	0.00181	11.1403	-0.000812831	5.17865	0.04816	80.323	0.00125	11.4088
	0.02494	67.5355	0.00153	11.274	-0.000645448	4.98518	0.04866	81.6636	0.000865902	11.6588
	0.02518	69.7101	0.00131	11.4295	-0.00036936	4.7176	0.04915	82.7739	0.000972402	11.5519
	0.02544	71.8367	0.00136	11.378	-0.000652294	4.86101	0.04967	83.759	0.00119	11.3834
	0.02569	70.1944	0.00121	11.4823	-0.00121	5.16126	0.05016	85.2816	0.00127	11.3021
	0.02594	70.9944	0.00129	11.4061	-0.000446893	4.60557	0.05065	86.1502	0.00129	11.2349
	0.02618	71.9367	0.00129	11.3873	-0.000309844	4.40212	0.05115	87.4547	0.0011	11.3396
	0.02644	71.8432	0.00101	11.5949	-0.000559709	4.48758	0.05166	88.1428	0.00138	11.0956
	0.02669	74.6476	0.000939831	11.6561	-0.000841914	4.6006	0.05215	89.7111	0.00153	10.9491
	0.02693	74.6994	0.00128	11.4037	-0.000863414	4.55214	0.05266	91.1816	0.00118	11.1151
	0.02717	76.8893	0.00111	11.5351	-0.00113	4.65488	0.05315	91.9667	0.00148	10.8737
	0.02744	78.0412	0.00125	11.4197	-0.00093827	4.49225	0.05365	92.6136	0.00115	11.0506
	0.02768	78.5059	0.00131	11.3532	-0.001	4.47237	0.05417	94.4576	0.000879716	11.196
	0.02793	79.8662	0.0015	11.1768	-0.00064724	4.1645	0.05466	95.2262	0.00107	11.0418
	0.02819	80.2579	0.00145	11.185	-0.000391246	3.9048	0.05516	96.2988	0.000986473	11.0481
	0.02843	81.2845	0.0015	11.1075	-0.000622181	3.96153	0.05566	97.2682	0.00115	10.9052
	0.02868	82.7719	0.00163	10.9625	-0.000338784	3.64165	0.05615	99.003	0.000945471	11.0082
	0.02894	83.1436	0.00163	10.9156	-0.000653366	3.75087	0.05667	100.17	0.00155	10.5326
	0.02918	83.6446	0.00178	10.7432	-0.000408123	3.48171	0.05716	101.42	0.00132	10.6366
	0.02941	85.7094	0.00181	10.6568	-0.000730041	3.61823	0.05766	102.085	0.00115	10.6767
	0.02969	87.3746	0.00181	10.5768	-0.000831109	3.5524	0.05816	103.576	0.00141	10.4415
	0.02992	87.2805	0.00192	10.4046	-0.000552093	3.28054	0.05866	104.481	0.000833407	10.7773
	0.03018	89.0555	0.00219	10.1395	-0.000740042	3.29123	0.05916	105.6	0.0013	10.3997
	0.03043	90.6499	0.00219	10.0374	-0.000824851	3.24987	0.05966	106.563	0.00133	10.3009
	0.03068	91.5958	0.00195	10.082	-0.000955906	3.23356	0.06017	107.718	0.000952496	10.5015
	0.03092	91.2316	0.00222	9.80242	-0.000730535	2.98779	0.06066	108.87	0.001	10.4114
	0.03117	93.4041	0.00225	9.66296	-0.00115	3.17911	0.06116	110.46	0.000883944	10.4425
	0.03142	95.2284	0.0019	9.80421	-0.000873749	2.89813	0.06165	111.347	0.00107	10.2399
	0.03167	95.6595	0.00216	9.5446	-0.00122	3.03839	0.06216	113.027	0.00123	10.0773
	0.03191	96.3843	0.0022	9.4005	-0.0012	2.97592	0.06267	114.254	0.0015	9.80251
	0.03217	96.5438	0.00185	9.51762	-0.00106	2.777	0.06315	114.919	0.0007793	10.2269
	0.03242	97.4548	0.00149	9.68	-0.00104	2.67485	0.06367	116.05	0.00117	9.87964
	0.03268	100.357	0.00172	9.45327	-0.00129	2.75882	0.06416	117.354	0.000605241	10.2184
	0.03292	99.3853	0.00165	9.3962	-0.00133	2.71868	0.06466	118.282	0.00108	9.82336
	0.03317	101.63	0.00152	9.40213	-0.00126	2.58816	0.06516	120.153	0.000845613	9.91161
	0.0334	102.699	0.000823021	9.82754	-0.00116	2.43437	0.06567	120.82	0.000701196	9.96935
	0.03367	103.963	0.00101	9.65609	-0.000961946	2.18227	0.06617	121.862	0.000823751	9.82306
	0.03391	104.298	0.0011	9.53622	-0.00113	2.20651	0.06666	123.366	0.000964443	9.6483
	0.03416	104.28	0.000958141	9.58622	-0.00132	2.23904	0.06716	124.394	0.000775346	9.72135
	0.03441	106.621	0.00092284	9.56463	-0.00157	2.33122	0.06767	126.079	0.00101	9.47137
	0.03466	107.631	0.000803649	9.61438	-0.00119	2.01036	0.06816	126.757	0.000657474	9.65145
	0.03491	108.046	0.000777121	9.58661	-0.00147	2.07906	0.06867	127.617	0.00111	9.26482
	0.03514	110.279	0.000702531	9.60245	-0.00157	2.07689	0.06916	128.905	0.000771625	9.42272
	0.03541	110.38	0.000951023	9.37623	-0.00149	1.98515	0.06967	130.222	0.000812838	9.33287
	0.03565	111.761	0.000804377	9.41889	-0.00185	2.15991	0.07016	131.394	0.0009243	9.19613
	0.03592	113.473	0.00136	8.99682	-0.00136	1.75298	0.07067	132.857	0.000516795	9.39905
	0.03615	114.83	0.000934288	9.19636	-0.0015	1.74288	0.07117	133.695	0.000950776	9.01796
	0.03642	115.152	0.00107	9.02638	-0.00149	1.66134	0.07167	134.584	0.000956702	8.9245
	0.03664	115.998	0.000623839	9.29303	-0.00158	1.62806	0.07216	136.201	0.00104	8.78316
	0.03689	117.131	0.00157	8.57259	-0.00164	1.57708	0.07267	137.259	0.00109	8.63531
	0.03716	118.058	0.00156	8.47783	-0.00181	1.62886	0.07317	138.66	0.000971667	8.62336
	0.03739	119.441	0.00138	8.48613	-0.00168	1.45427	0.07366	139.641	0.0011	8.42331
	0.03765	120.615	0.00118	8.54145	-0.00124	1.05346	0.07417	140.821	0.000964261	8.41701
	0.03791	122.268	0.00136	8.301	-0.00152	1.12165	0.07466	142.411	0.00105	8.24427
	0.03815	121.969	0.00157	8.07157	-0.00156	1.06571	0.07517	143.387	0.000770125	8.35242
	0.03841	123.333	0.00137	8.10859	-0.00138	0.83548	0.07567	144.534	0.00107	8.03866
	0.03864	124.615	0.00165	7.79623	-0.00158	0.87494	0.07617	145.873	0.00082481	8.10462
	0.0389	125.513	0.00183	7.53111	-0.00177	0.87759	0.07667	147.052	0.000814549	8.01344
	0.03913	126.72	0.00179	7.41423	-0.00141	0.54044	0.07717	148.166	0.000743182	7.95982
	0.03939	127.757	0.00157	7.42586	-0.00194	0.79855	0.07767	148.948	0.000763681	7.85588
	0.03965	129.008	0.00147	7.35733	-0.00125	0.23488	0.07817	150.806	0.000582232	7.88972
	0.0399	130.186	0.0014	7.28726	-0.00177	0.46402	0.07867	151.755	0.000622	7.76923
	0.04014	131.437	0.0012	7.32117	-0.00224	0.70118	0.07916	152.638	0.000934764	7.44495
	0.04041	132.164	0.000941283	7.39608	-0.00152	0.11561	0.07967	154.273	0.000668963	7.55292
	0.04063	132.879	0.00142	6.96057	-0.00225	0.52339	0.08017	155.18	0.000343799	7.69696
	0.04088	134.586	0.00132	6.90343	-0.00172	0.07409	0.08067	156.587	0.000371541	7.60019
	0.04115	135.304	0.00133	6.77431	-0.00213	0.27759	0.08117	157.592	0.0004111	7.48001
	0.04138	136.638	0.00126	6.6942	-0.00176	-0.06219	0.08167	159.145	0.000328671	7.45071
	0.04164	137.312	0.000876079	6.86216	-0.0019	-0.0456	0.08217	160.243	0.000135569	7.5103
	0.04189	138.617	0.00126	6.4802	-0.00175	-0.26351	0.08267	161.165	0.000283912	7.33212
	0.04213	139.671	0.000633818	6.84313	-0.00189	-0.28033	0.08317	162.227	0.000384767	7.16928
	0.04239	141.114	0.00134	6.25681	-0.00162	-0.57763	0.08368	163.492	0.000503926	7.00815
	0.04263	142.397	0.000955213	6.40431	-0.00204	-0.41984	0.08417	165.3	0.000574927	6.85673
	0.0429	142.684	0.000427111	6.67609	-0.00169	-0.74839	0.08467	166.062	-3.259e-05	7.1802
	0.04313	144.165	0.000653196	6.42371	-0.00221	-0.53031	0.08516	167.676	0.000381326	6.80604
	0.04338	145.578	0.000478976	6.46156	-0.00221	-0.58811	0.08567	168.496	0.000556049	6.58124
	0.04363	146.488	0.000533664	6.35901	-0.00163	-1.10405	0.08618	169.784	-1.2801e-05	6.89147
	0.04387	147.661	0.000290347	6.43334	-0.00174	-1.16411	0.08667	170.455	3.0707e-05	6.77552
	0.04413	148.523	0.000386582	6.31063	-0.00227	-0.91777	0.08716	171.956	0.000461439	6.39834
	0.04438	149.194	0.000283148	6.30315	-0.00233	-0.97749	0.08767	172.468	-8.6223e-05	6.67298
	0.04463	150.739	0.000459623	6.10129	-0.00233	-1.07042	0.08818	174.556	0.000280118	6.33317
	0.04489	152.169	0.00036782	6.08517	-0.00272	-0.87726	0.08868	175.48	0.000501618	6.08334
	0.04512	152.684	0.000495467	5.91073	-0.00268	-0.95678	0.08916	176.853	0.00010248	6.26689
	0.04537	153.735	0.000544344	5.78879	-0.00185	-1.61835	0.08967	178.017	0.000651809	5.77382
	0.04563	155.017	0.000570357	5.67498	-0.00251	-1.26919	0.09018	179.501	0.000269726	5.92258
	0.04587	155.968	0.000904133	5.32819	-0.00286	-1.09396	0.09067	180.699	0.000499969	5.65226
	0.04611	157.624	0.000506608	5.50241	-0.00242	-1.4868	0.09117	181.222	0.000608734	5.45011
	0.04638	159.08	0.000668413	5.27403	-0.00302	-1.13011	0.09167	182.617	0.00037228	5.48835
	0.04662	159.602	0.000686288	5.15853	-0.00243	-1.61841	0.09217	183.9	0.000553839	5.23237
	0.04686	160.662	0.00102	4.78519	-0.00239	-1.73556	0.09267	185.288	0.000280635	5.30606
	0.04711	161.142	0.00082044	4.82682	-0.00225	-1.92486	0.09317	186.287	6.5973e-05	5.3356
	0.04737	162.603	0.000796949	4.7025	-0.00268	-1.71937	0.09367	187.56	0.000112626	5.2113
	0.04761	165.707	0.000788605	4.57732	-0.00235	-2.01906	0.09417	188.735	0.000331572	4.95753
	0.04787	165.726	0.000968504	4.32912	-0.00264	-1.93345	0.09468	190.081	0.000241034	4.8748
	0.0481	164.822	0.00127	3.95741	-0.00283	-1.89666	0.09518	191.254	-9.7875e-05	5.00577
	0.04837	166.587	0.00112	3.89291	-0.00259	-2.13124	0.09568	191.915	0.000319093	4.60852
	0.04861	167.957	0.000799343	3.98331	-0.00262	-2.22077	0.09618	193.24	7.2142e-05	4.66383
	0.04887	168.738	0.000734542	3.8853	-0.00286	-2.13944	0.09667	194.496	0.000234512	4.43856
	0.0491	170.264	0.000811856	3.6972	-0.00272	-2.31612	0.09717	195.87	-0.000182795	4.63185
	0.04936	171.182	0.000959007	3.43855	-0.00299	-2.21966	0.09767	197.165	-0.000149381	4.51205
	0.04961	172.095	0.000923509	3.31277	-0.00295	-2.31808	0.09817	198.111	-5.07e-06	4.31373
	0.04986	173.851	0.000876145	3.19488	-0.00245	-2.75618	0.09867	199.264	-0.000153544	4.29715
	0.0501	174.469	0.00051353	3.31491	-0.00268	-2.70028	0.09918	200.698	-0.000190833	4.2259
	0.05036	176.155	0.000547694	3.16803	-0.00284	-2.69052	0.09967	201.86	-0.000178434	4.10436
	0.05061	177.216	0.000799906	2.88227	-0.00294	-2.72519	0.10018	203.139	-8.3402e-05	3.93628
	0.05085	177.242	0.000259868	3.11743	-0.0029	-2.852	0.10067	204.188	-0.000348292	4.01392
	0.0511	178.373	-7.1535e-05	3.24149	-0.00304	-2.8256	0.10116	205.464	-0.00049875	4.01996
	0.05135	180.06	-0.000272963	3.29118	-0.00332	-2.72481	0.10168	206.845	-0.00070395	4.07892
	0.05161	180.692	-0.000377338	3.28656	-0.00335	-2.76807	0.10217	208.005	-8.241e-06	3.4903
	0.05183	182.096	-3.1282e-05	2.95058	-0.00313	-2.98799	0.10268	208.976	-0.00049227	3.72131
	0.0521	183.685	-0.000222567	2.99391	-0.00285	-3.25344	0.10317	210.409	-0.000383519	3.55791
	0.05235	184.579	-0.000507869	3.11064	-0.00304	-3.23679	0.10368	211.61	-0.000514578	3.53661
	0.05261	185.288	-0.000151327	2.78739	-0.00325	-3.17915	0.10417	212.842	-0.000265255	3.26329
	0.05285	186.44	-0.000182322	2.69846	-0.00293	-3.46467	0.10469	213.851	-0.00052772	3.34195
	0.0531	187.331	-0.000759462	3.03351	-0.00335	-3.2919	0.10518	215.001	-0.000405	3.15613
	0.05336	188.908	-0.000515878	2.79947	-0.00343	-3.3073	0.10567	216.45	-0.000136741	2.86383
	0.05361	190.041	-0.000807237	2.93278	-0.00375	-3.13616	0.10618	217.933	-0.000273063	2.84552
	0.05385	190.911	-0.000326722	2.50745	-0.00411	-2.92086	0.10668	218.944	-0.000361043	2.78434
	0.0541	192.163	-0.000494064	2.55348	-0.00391	-3.0734	0.10717	220.236	-0.00016831	2.52085
	0.05435	192.615	-0.000254494	2.29999	-0.004	-3.0351	0.10767	221.576	-0.000200494	2.42402
	0.05459	193.79	-0.000618452	2.45843	-0.00443	-2.75811	0.10818	222.263	-0.000308114	2.37427
	0.05486	195.515	-0.000384083	2.19747	-0.0042	-2.90696	0.10868	223.513	-0.000883975	2.65428
	0.05508	196.556	-0.000124913	1.93627	-0.00444	-2.75717	0.10918	224.9	-0.000399673	2.2154
	0.05535	197.548	0.000140476	1.63438	-0.0048	-2.52418	0.10968	226.247	-0.000248827	2.01001
	0.05558	198.382	-0.000190018	1.75672	-0.00456	-2.64845	0.11018	227.703	-0.000588077	2.10504
	0.05585	199.975	0.000290866	1.28423	-0.00405	-3.00604	0.11068	228.233	-0.000605682	1.98601
	0.05609	201.437	0.00045501	1.0177	-0.00434	-2.83884	0.11118	229.818	7.6111e-05	1.40582
	0.05633	201.751	0.000280562	0.9877	-0.00483	-2.48982	0.11168	231.119	-0.000388374	1.57264
	0.0566	204.289	0.000112465	0.9549	-0.00432	-2.85772	0.11218	232.284	-0.000386574	1.43898
	0.05683	204.502	1.7677e-05	0.87611	-0.00431	-2.87001	0.11268	233.423	-0.000368223	1.3051
	0.05707	204.953	3.5852e-05	0.73494	-0.00474	-2.58994	0.11317	235.121	-0.000217245	1.09445
	0.05732	207.03	-0.000128205	0.70245	-0.00339	-3.5406	0.11369	235.693	-0.000696484	1.28966
	0.05759	208.031	6.0442e-05	0.44912	-0.00447	-2.87199	0.11419	237.171	-0.000432997	0.97332
	0.05784	208.23	0.000111128	0.24633	-0.00437	-2.956	0.11467	238.441	-0.000585497	0.95065
	0.05808	210.173	9.9518e-05	0.12012	-0.0042	-3.10711	0.11518	239.786	-0.00084889	1.03043
	0.05834	210.985	-0.000439923	0.35242	-0.00444	-2.98	0.11569	241.055	-0.001	1.00762
	0.05857	211.805	-0.000234476	0.102	-0.00437	-3.06782	0.11618	242.087	-0.00064375	0.64358
	0.05883	213.746	-0.000124268	-0.10248	-0.00454	-2.96625	0.11668	243.348	-0.000612811	0.50804
	0.05908	214.593	-0.000463592	0.01759	-0.00476	-2.84121	0.11718	244.352	-0.000911088	0.59537
	0.05932	215.108	-0.000528242	-0.0598	-0.00448	-3.05904	0.11769	245.751	-0.00108	0.59672
	0.05958	217.142	-0.000461132	-0.22811	-0.00491	-2.77345	0.11818	246.613	-0.000531374	0.10029
	0.05982	218.278	-0.00127	0.23528	-0.00477	-2.85837	0.11868	248.314	-0.00113	0.40191
	0.06007	218.402	-0.000912746	-0.08519	-0.005	-2.69644	0.11918	249.038	-0.00121	0.34796
	0.0603	220.573	-0.00113	-0.02741	-0.0046	-2.98971	0.11969	250.512	-0.00114	0.19804
	0.06057	220.358	-0.00136	0.05747	-0.00444	-3.13966	0.12019	252.032	-0.00121	0.1631
	0.06084	223.342	-0.00117	-0.1503	-0.00457	-3.07595	0.12068	252.645	-0.00141	0.20883
	0.06108	225.443	-0.00109	-0.28092	-0.00503	-2.79452	0.12118	253.898	-0.00114	-0.07997
	0.06132	225.336	-0.00102	-0.42524	-0.00477	-2.96548	0.12168	255.055	-0.000844077	-0.42248
	0.06157	225.495	-0.00141	-0.24116	-0.00486	-2.93708	0.12218	256.608	-0.00124	-0.23287
	0.06182	226.875	-0.00114	-0.50819	-0.00536	-2.60349	0.12269	257.672	-0.00107	-0.49359
	0.06206	229.481	-0.00176	-0.14975	-0.00517	-2.71178	0.12317	258.774	-0.00134	-0.41119
	0.06231	228.375	-0.00138	-0.47749	-0.00444	-3.22209	0.12369	260.023	-0.00117	-0.63606
	0.06258	230.21	-0.00143	-0.5134	-0.00497	-2.90511	0.12418	261.005	-0.00116	-0.74795
	0.06281	231.887	-0.00142	-0.60385	-0.00487	-2.99689	0.12469	262.582	-0.00131	-0.76258
	0.06307	232.88	-0.00128	-0.76496	-0.00519	-2.79775	0.12518	263.656	-0.0015	-0.73484
	0.06331	233.717	-0.00161	-0.62519	-0.00496	-2.95619	0.12568	265.329	-0.00155	-0.80715
	0.06355	234.922	-0.00178	-0.56276	-0.00542	-2.66094	0.12618	266.159	-0.00118	-1.16096
	0.06382	235.596	-0.00132	-0.94997	-0.00461	-3.22721	0.12669	267.354	-0.0013	-1.19899
	0.06404	237.454	-0.00168	-0.76733	-0.0052	-2.85065	0.12718	269.007	-0.00119	-1.38528
	0.06431	238.872	-0.00156	-0.93941	-0.00561	-2.57101	0.12768	269.701	-0.00112	-1.55996
	0.06456	240.123	-0.00143	-1.09411	-0.00589	-2.35974	0.12818	271.051	-0.00124	-1.58762
	0.0648	239.79	-0.0024	-0.49189	-0.00564	-2.50821	0.12868	272.424	-0.00116	-1.7687
	0.06507	240.865	-0.00251	-0.43277	-0.00531	-2.71219	0.12919	273.433	-0.00137	-1.74795
	0.06531	241.782	-0.00221	-0.68049	-0.00527	-2.73725	0.12969	275.22	-0.00113	-2.04067
	0.06555	244.292	-0.00239	-0.58649	-0.0056	-2.52043	0.13019	276.276	-0.00146	-1.94651
	0.0658	245.223	-0.00222	-0.73957	-0.00535	-2.70089	0.13068	277.458	-0.00114	-2.28797
	0.06605	245.778	-0.00244	-0.61791	-0.00533	-2.72343	0.13119	278.701	-0.00148	-2.17125
	0.0663	248.574	-0.00247	-0.6329	-0.00505	-2.95122	0.1317	280.044	-0.0014	-2.35489
	0.06656	247.749	-0.0025	-0.64016	-0.00543	-2.713	0.13219	281.305	-0.00121	-2.61382
	0.0668	249.111	-0.00278	-0.47593	-0.00532	-2.81021	0.13268	282.31	-0.00118	-2.78034
	0.06707	250.252	-0.0025	-0.67816	-0.00528	-2.84999	0.13319	283.576	-0.00161	-2.60261
	0.06729	251.473	-0.00241	-0.77122	-0.00548	-2.71261	0.13369	284.392	-0.00128	-2.96901
	0.06754	253.229	-0.00261	-0.66669	-0.00615	-2.27515	0.13419	285.978	-0.00109	-3.24013
	0.0678	254.538	-0.00255	-0.74557	-0.00576	-2.52789	0.13469	287.341	-0.00118	-3.29631
	0.06805	255.294	-0.00279	-0.59342	-0.00559	-2.64246	0.13519	288.921	-0.00158	-3.16113
	0.06829	255.561	-0.00241	-0.9072	-0.00529	-2.8616	0.13569	289.652	-0.00146	-3.38045
	0.06853	258.963	-0.00265	-0.77517	-0.00529	-2.89151	0.13619	291.237	-0.00148	-3.48654
	0.06881	258.249	-0.00244	-0.94725	-0.00606	-2.36732	0.13669	292.146	-0.00202	-3.23026
	0.06905	260.118	-0.00269	-0.82352	-0.00606	-2.35368	0.13718	293.688	-0.00179	-3.49627
	0.06929	261.127	-0.00267	-0.88853	-0.00512	-3.03577	0.13769	294.839	-0.0014	-3.90907
	0.06954	261.752	-0.00256	-0.99168	-0.0057	-2.66097	0.13819	295.664	-0.00203	-3.57491
	0.0698	262.323	-0.00297	-0.74345	-0.00564	-2.7113	0.1387	297.411	-0.00221	-3.56937
	0.07005	264.333	-0.00273	-0.93026	-0.00578	-2.65009	0.13919	299.245	-0.00176	-3.97511
	0.07029	265.741	-0.00325	-0.60312	-0.006	-2.47712	0.13969	300.027	-0.0021	-3.84652
	0.07054	266.066	-0.00348	-0.42304	-0.00618	-2.36013	0.14019	301.102	-0.0021	-3.95796
	0.07078	267.571	-0.00297	-0.80309	-0.00614	-2.3716	0.1407	302.236	-0.00218	-4.00955
	0.07105	268.823	-0.00348	-0.45284	-0.00554	-2.79216	0.14119	303.46	-0.00219	-4.08499
	0.07129	269.365	-0.00374	-0.25916	-0.00565	-2.74864	0.14169	305.385	-0.00276	-3.75973
	0.07153	271.198	-0.00371	-0.26238	-0.0056	-2.82683	0.14219	306.136	-0.00235	-4.12916
	0.07179	272.259	-0.00311	-0.68623	-0.0056	-2.84874	0.14269	307.646	-0.00215	-4.37241
	0.07203	273.932	-0.00376	-0.22167	-0.00591	-2.68448	0.1432	308.902	-0.00229	-4.36975
	0.07229	274.361	-0.0035	-0.39162	-0.00574	-2.81189	0.14369	309.763	-0.00249	-4.33688
	0.07253	275.292	-0.0035	-0.38583	-0.00627	-2.48037	0.14419	311.078	-0.0021	-4.71621
	0.07277	276.187	-0.00389	-0.11775	-0.00567	-2.90179	0.14469	312.423	-0.00197	-4.91952
	0.07304	277.217	-0.00358	-0.32595	-0.00601	-2.70553	0.1452	313.54	-0.0024	-4.73634
	0.07328	279.668	-0.00333	-0.49882	-0.00609	-2.65305	0.14569	314.176	-0.00219	-4.98395
	0.07354	280.415	-0.00361	-0.31114	-0.00572	-2.94877	0.14619	315.829	-0.00273	-4.70602
	0.07378	281.258	-0.00335	-0.51942	-0.00612	-2.68701	0.14669	317.658	-0.00261	-4.8951
	0.07403	281.875	-0.00373	-0.24658	-0.00599	-2.82844	0.14719	318.803	-0.00256	-5.00662
	0.07428	283.495	-0.0034	-0.49224	-0.00593	-2.88333	0.14769	319.743	-0.00206	-5.48498
	0.07453	284.611	-0.00358	-0.36806	-0.00586	-2.96621	0.1482	321.178	-0.0024	-5.3514
	0.07476	285.875	-0.00418	0.04456	-0.00612	-2.81485	0.1487	322.503	-0.00264	-5.29344
	0.07502	287.878	-0.00317	-0.66548	-0.00634	-2.69959	0.1492	323.954	-0.00238	-5.58336
	0.07527	287.468	-0.00289	-0.90485	-0.00647	-2.61112	0.1497	325.267	-0.00211	-5.86773
	0.07552	286.686	-0.00332	-0.6458	-0.00621	-2.79185	0.1502	326.194	-0.00249	-5.7276
	0.07578	291.196	-0.00415	-0.08107	-0.0059	-3.01996	0.1507	327.979	-0.00236	-5.94124
	0.07602	293.412	-0.00333	-0.65852	-0.00664	-2.54826	0.1512	328.998	-0.00234	-6.06568
	0.07627	293.269	-0.00357	-0.52552	-0.00684	-2.39831	0.15169	329.678	-0.00227	-6.24259
	0.07652	291.711	-0.00347	-0.61951	-0.00677	-2.44951	0.1522	331.662	-0.00248	-6.21018
	0.07676	295.697	-0.00316	-0.87034	-0.00636	-2.70127	0.1527	332.374	-0.00274	-6.15445
	0.07702	295.258	-0.00402	-0.29732	-0.0058	-3.12635	0.15319	334.21	-0.00236	-6.51941
	0.07727	296.951	-0.00453	0.06739	-0.00638	-2.77564	0.15369	335.021	-0.00294	-6.23335
	0.0775	300.687	-0.00319	-0.86822	-0.00652	-2.68801	0.1542	336.863	-0.00245	-6.68415
	0.07777	299.236	-0.00382	-0.46648	-0.00705	-2.33226	0.1547	337.779	-0.00248	-6.78425
	0.07802	300.761	-0.0033	-0.85739	-0.00708	-2.29409	0.1552	339.123	-0.00297	-6.54097
	0.07826	301.298	-0.00399	-0.41445	-0.00647	-2.71538	0.15569	340.123	-0.00305	-6.58445
	0.07851	304.252	-0.00375	-0.58103	-0.00677	-2.50042	0.15619	341.646	-0.00243	-7.13151
	0.07875	304.51	-0.00394	-0.48146	-0.00663	-2.58341	0.1567	342.856	-0.00295	-6.85082
	0.07902	305.328	-0.00404	-0.41583	-0.00661	-2.61901	0.1572	344.536	-0.00296	-6.95117
	0.07926	306.355	-0.00371	-0.65691	-0.00665	-2.60431	0.1577	345.034	-0.00269	-7.25749
	0.0795	307.41	-0.00394	-0.52086	-0.00725	-2.21022	0.1582	346.975	-0.00285	-7.25825
	0.07977	309.377	-0.00371	-0.70026	-0.0063	-2.86693	0.15871	347.906	-0.00329	-7.05046
	0.08001	309.928	-0.00443	-0.21586	-0.00613	-3.04118	0.15919	349.919	-0.00344	-7.02846
	0.08026	311.831	-0.00433	-0.28571	-0.00605	-3.12688	0.1597	350.498	-0.00304	-7.39222
	0.08048	313.269	-0.00439	-0.24321	-0.00682	-2.66087	0.1602	351.926	-0.00309	-7.45924
	0.08076	313.76	-0.00425	-0.34439	-0.00713	-2.44883	0.16071	352.981	-0.00311	-7.54677
	0.081	313.904	-0.00393	-0.58113	-0.00696	-2.58938	0.1612	354.643	-0.00333	-7.49606
	0.08126	315.244	-0.00452	-0.1706	-0.00704	-2.53747	0.1617	356.08	-0.00336	-7.56452
	0.0815	317.618	-0.00472	-0.01964	-0.00647	-2.96509	0.1622	357.397	-0.00345	-7.57284
	0.08175	317.948	-0.0045	-0.169	-0.00633	-3.07452	0.16269	358.467	-0.00346	-7.68003
	0.08199	319.731	-0.0041	-0.46287	-0.00678	-2.79304	0.1632	359.778	-0.00372	-7.55158
	0.08225	320.094	-0.00402	-0.54246	-0.00711	-2.59667	0.16371	361.019	-0.00344	-7.84639
	0.0825	321.374	-0.00434	-0.33551	-0.00765	-2.21922	0.16421	362.324	-0.00376	-7.69074
	0.08276	322.303	-0.00394	-0.64232	-0.007	-2.6597	0.16469	363.65	-0.00321	-8.16264
	0.08299	323.668	-0.00475	-0.08626	-0.00688	-2.77116	0.16521	364.689	-0.00405	-7.63056
	0.08325	325.146	-0.00459	-0.20516	-0.00648	-3.06667	0.1657	366.332	-0.0035	-8.11224
	0.0835	326.183	-0.00444	-0.31377	-0.007	-2.75579	0.16621	367.816	-0.00333	-8.32306
	0.08374	327.02	-0.00411	-0.57309	-0.00711	-2.68486	0.1667	368.482	-0.00339	-8.37771
	0.08399	328.488	-0.00407	-0.62878	-0.00769	-2.29332	0.1672	370.281	-0.0037	-8.26337
	0.08424	328.816	-0.00474	-0.17572	-0.00754	-2.37608	0.1677	371.371	-0.00339	-8.57498
	0.08449	330.252	-0.00454	-0.32198	-0.00685	-2.86077	0.16821	372.517	-0.00376	-8.40163
	0.08474	331.725	-0.00478	-0.17403	-0.00678	-2.962	0.16871	373.627	-0.00382	-8.44519
	0.08497	333.641	-0.00441	-0.44101	-0.00684	-2.95406	0.1692	375.858	-0.00384	-8.52964
	0.08524	335.279	-0.00444	-0.45229	-0.00656	-3.17428	0.16971	376.358	-0.00379	-8.63394
	0.08548	334.766	-0.00404	-0.75036	-0.00727	-2.74362	0.17021	378.125	-0.0035	-8.94403
	0.08574	336.287	-0.00407	-0.7774	-0.00676	-3.14136	0.1707	378.774	-0.00386	-8.78685
	0.08599	337.39	-0.00493	-0.23123	-0.00741	-2.74339	0.1712	380.365	-0.004	-8.76297
	0.08624	338.938	-0.00522	-0.01897	-0.00682	-3.17777	0.1717	381.697	-0.00413	-8.75538
	0.08647	339.684	-0.00496	-0.18906	-0.007	-3.103	0.1722	382.976	-0.00385	-9.02457
	0.08674	340.631	-0.00427	-0.67365	-0.0072	-3.01023	0.1727	384.361	-0.00422	-8.85522
	0.08698	342.007	-0.00491	-0.23686	-0.00716	-3.07809	0.1732	385.746	-0.0042	-8.93584
	0.08723	343.315	-0.00529	0.00711	-0.00715	-3.1155	0.17371	386.208	-0.00433	-8.902
	0.08748	345.601	-0.00507	-0.12381	-0.00742	-2.96358	0.1742	388.291	-0.00449	-8.84802
	0.08772	345.774	-0.0042	-0.76403	-0.00783	-2.70617	0.17471	389.679	-0.00456	-8.85354
	0.08798	346.503	-0.0046	-0.53286	-0.00764	-2.83715	0.1752	390.608	-0.00506	-8.53302
	0.08823	347.717	-0.00446	-0.64877	-0.00719	-3.13291	0.1757	392.232	-0.00543	-8.30216
	0.08847	349.067	-0.005	-0.30418	-0.0078	-2.75582	0.1762	393.059	-0.00467	-8.86945
	0.08873	350.932	-0.00515	-0.2068	-0.00796	-2.64188	0.17671	394.961	-0.00514	-8.5687
	0.08897	350.886	-0.0046	-0.61301	-0.00845	-2.28996	0.17721	396.053	-0.00493	-8.75003
	0.08924	352.999	-0.00479	-0.52475	-0.00795	-2.6033	0.1777	397.003	-0.00527	-8.55167
	0.08948	352.358	-0.00532	-0.16883	-0.00767	-2.78388	0.1782	398.537	-0.00495	-8.80113
	0.08973	354.072	-0.00436	-0.85279	-0.00792	-2.60388	0.17871	399.648	-0.00526	-8.61069
	0.08998	357.601	-0.0051	-0.36527	-0.0084	-2.27223	0.1792	400.96	-0.00546	-8.49713
	0.09023	357.724	-0.00516	-0.33421	-0.00806	-2.48037	0.17971	402.768	-0.00587	-8.23421
	0.09048	358.997	-0.00569	0.03156	-0.00789	-2.60868	0.1802	403.387	-0.00537	-8.57021
	0.09072	360.107	-0.00504	-0.42147	-0.00756	-2.8309	0.1807	405.026	-0.00561	-8.42769
	0.09098	361.392	-0.00499	-0.47383	-0.00845	-2.23845	0.18122	406.269	-0.00621	-8.01483
	0.09121	362.095	-0.00473	-0.68666	-0.00766	-2.75717	0.18171	407.396	-0.00547	-8.52848
	0.09147	364.674	-0.00536	-0.26598	-0.00729	-3.05893	0.18221	408.693	-0.00579	-8.30717
	0.09171	365.876	-0.00582	0.03616	-0.00792	-2.65956	0.18271	410.126	-0.00545	-8.56262
	0.09196	367.269	-0.00471	-0.73058	-0.00766	-2.88721	0.1832	411.343	-0.00565	-8.44155
	0.09221	367.53	-0.00535	-0.31646	-0.00847	-2.34154	0.18371	412.567	-0.00582	-8.33734
	0.09246	369.105	-0.00573	-0.06331	-0.00788	-2.74019	0.1842	414.217	-0.00566	-8.45867
	0.0927	370.299	-0.00533	-0.33399	-0.00781	-2.81682	0.1847	414.987	-0.00629	-8.02894
	0.09297	370.133	-0.00545	-0.26382	-0.00803	-2.69085	0.18521	416.488	-0.00597	-8.25298
	0.0932	373.061	-0.00498	-0.6183	-0.00787	-2.80531	0.18571	417.511	-0.00594	-8.26653
	0.09345	374.43	-0.00532	-0.39887	-0.00813	-2.66299	0.1862	418.713	-0.00569	-8.43952
	0.09371	375.305	-0.00637	0.31907	-0.00779	-2.90789	0.18671	420.706	-0.00604	-8.22777
	0.09396	376.274	-0.00497	-0.64751	-0.00837	-2.57122	0.18721	421.545	-0.00594	-8.3051
	0.09421	377.274	-0.00578	-0.10404	-0.00751	-3.16056	0.18771	423.311	-0.00599	-8.26113
	0.09445	379.373	-0.00546	-0.32543	-0.00768	-3.10462	0.18821	424.345	-0.00589	-8.36956
	0.09469	381.047	-0.00554	-0.2829	-0.00814	-2.81929	0.18872	425.504	-0.00572	-8.51587
	0.09495	381.71	-0.0056	-0.24144	-0.0084	-2.66015	0.1892	426.803	-0.00566	-8.56992
	0.09522	383.29	-0.00564	-0.22958	-0.00852	-2.57754	0.1897	428.423	-0.00631	-8.13913
	0.09545	384.421	-0.00579	-0.15406	-0.00771	-3.17561	0.19021	429.511	-0.0055	-8.71639
	0.0957	385.492	-0.00493	-0.78465	-0.00816	-2.90241	0.19071	430.812	-0.00561	-8.69669
	0.09595	386.774	-0.00493	-0.83034	-0.00815	-2.94796	0.19121	431.803	-0.00558	-8.75016
	0.09619	388.236	-0.00565	-0.37098	-0.00779	-3.24046	0.19172	433.601	-0.00632	-8.24661
	0.09643	388.898	-0.00552	-0.47252	-0.00784	-3.24163	0.19221	434.675	-0.00589	-8.58824
	0.09669	391.584	-0.00578	-0.32351	-0.00817	-3.05671	0.19271	436.226	-0.00567	-8.7792
	0.09695	392.72	-0.00512	-0.81659	-0.00846	-2.90843	0.19322	437.287	-0.00581	-8.70063
	0.0972	393.124	-0.00573	-0.43116	-0.00808	-3.21083	0.19371	438.851	-0.00621	-8.44523
	0.09745	394.242	-0.00552	-0.60575	-0.00824	-3.14549	0.19422	439.721	-0.00618	-8.48567
	0.09769	395.633	-0.00552	-0.63242	-0.00855	-2.9371	0.19471	441.49	-0.00645	-8.31473
	0.09794	397.768	-0.00577	-0.48878	-0.00886	-2.73942	0.19522	442.574	-0.00632	-8.39996
	0.09819	398.317	-0.00587	-0.43065	-0.00869	-2.84825	0.19571	444.147	-0.00654	-8.25598
	0.09845	399.797	-0.00575	-0.5405	-0.00895	-2.68561	0.19621	445.514	-0.00624	-8.47577
	0.09868	401.168	-0.00641	-0.08276	-0.00826	-3.15976	0.19672	447.125	-0.00623	-8.50807
	0.09893	403.636	-0.00606	-0.32254	-0.00867	-2.9094	0.19721	448.192	-0.00675	-8.14935
	0.0992	405.041	-0.00566	-0.63082	-0.0086	-2.95767	0.19771	449.319	-0.00632	-8.45985
	0.09944	405.162	-0.00578	-0.5506	-0.0092	-2.57057	0.19821	450.063	-0.00625	-8.53438
	0.09969	407.816	-0.00631	-0.19642	-0.00903	-2.6623	0.19871	451.686	-0.0063	-8.53103
	0.09992	407.582	-0.00617	-0.29853	-0.00859	-2.94813	0.19923	453.535	-0.00647	-8.43856
	0.10019	409.441	-0.00632	-0.16553	-0.00883	-2.8107	0.19972	454.523	-0.00688	-8.14708
	0.10043	410.524	-0.00631	-0.15517	-0.00902	-2.64991	0.20021	455.696	-0.00675	-8.20428
	0.10069	412.113	-0.00637	-0.07499	-0.00836	-3.08742	0.20071	456.818	-0.00686	-8.09771
	0.10092	414.496	-0.00599	-0.33246	-0.00923	-2.46856	0.20121	458.397	-0.00674	-8.13719
	0.10119	415.905	-0.00601	-0.29888	-0.00867	-2.81869	0.20171	459.371	-0.00672	-8.11541
	0.10143	417.187	-0.00616	-0.18765	-0.00838	-3.00795	0.20222	461.037	-0.00696	-7.90115
	0.10168	417.985	-0.00551	-0.64342	-0.00859	-2.87149	0.20271	461.909	-0.00633	-8.31656
	0.10193	419.633	-0.00533	-0.81637	-0.00878	-2.72959	0.20322	464.047	-0.00662	-8.07719
	0.10217	420.362	-0.00541	-0.82895	-0.00819	-3.12811	0.20371	464.798	-0.00646	-8.17677
	0.10242	422.238	-0.00528	-0.98516	-0.00853	-2.90772	0.20422	466.43	-0.00649	-8.12741
	0.10267	422.753	-0.00608	-0.44715	-0.00832	-3.04404	0.20472	467.706	-0.00647	-8.10488
	0.10292	424.285	-0.00589	-0.54833	-0.00859	-2.85709	0.20521	468.585	-0.00637	-8.15614
	0.10317	426.796	-0.00592	-0.49193	-0.0085	-2.86571	0.20571	470.167	-0.00643	-8.07775
	0.10341	427.902	-0.00606	-0.34953	-0.00873	-2.67317	0.20621	471.322	-0.00671	-7.83029
	0.10366	429.559	-0.00642	-0.0266	-0.00819	-3.0091	0.20673	473.23	-0.00617	-8.16738
	0.10392	431.042	-0.00635	0.02331	-0.00842	-2.8185	0.20722	474.752	-0.00633	-8.02677
	0.10416	432.361	-0.00654	0.25088	-0.00777	-3.26371	0.20772	475.822	-0.00621	-8.08368
	0.10441	434.093	-0.00632	0.24563	-0.00833	-2.91982	0.20822	476.694	-0.00643	-7.88017
	0.10465	434.14	-0.0059	0.03719	-0.00792	-3.20123	0.20872	477.984	-0.00622	-7.96995
	0.10491	436.133	-0.00571	-0.05481	-0.00825	-2.98162	0.20922	479.781	-0.00602	-8.1
	0.10517	437.238	-0.00584	0.09178	-0.00799	-3.12163	0.20971	480.997	-0.00626	-7.88719
	0.10541	438.179	-0.00499	-0.48874	-0.00809	-3.04025	0.21022	482.286	-0.00601	-8.03111
	0.10566	440.084	-0.00498	-0.529	-0.00823	-2.9131	0.21071	483.391	-0.00627	-7.7966
	0.10591	441.68	-0.00456	-0.87876	-0.00845	-2.71397	0.21122	484.3	-0.00609	-7.86963
	0.10615	443.459	-0.00468	-0.88991	-0.00834	-2.69084	0.21172	485.787	-0.00594	-7.94349
	0.1064	444.516	-0.00444	-1.14375	-0.00863	-2.38152	0.21222	487.436	-0.00565	-8.13444
	0.10665	446.347	-0.00501	-0.82348	-0.00813	-2.63602	0.21272	488.729	-0.00577	-8.03866
	0.1069	447.026	-0.00497	-0.84717	-0.00814	-2.55506	0.21321	490.001	-0.00609	-7.76633
	0.10715	448.656	-0.00579	-0.23081	-0.00771	-2.80614	0.21372	491.281	-0.00603	-7.74431
	0.10741	449.547	-0.00527	-0.55156	-0.00753	-2.97143	0.21422	492.815	-0.00587	-7.82056
	0.10765	452.432	-0.00559	-0.29217	-0.00771	-2.83736	0.21472	494.163	-0.00608	-7.6087
	0.1079	452.845	-0.00574	-0.08958	-0.00808	-2.56088	0.21521	495.086	-0.00592	-7.64124
	0.10815	454.776	-0.00579	0.05623	-0.00728	-3.04758	0.21573	496.13	-0.0058	-7.67872
	0.1084	456.434	-0.00534	-0.15738	-0.00793	-2.61886	0.21622	497.856	-0.00596	-7.51219
	0.10866	456.086	-0.00523	-0.18454	-0.00752	-2.84759	0.21672	498.774	-0.00571	-7.61905
	0.1089	457.985	-0.00507	-0.26101	-0.00747	-2.88842	0.21722	500.859	-0.00574	-7.55371
	0.10914	460.238	-0.00454	-0.62468	-0.00777	-2.639	0.21771	501.521	-0.00579	-7.455
	0.10939	461.763	-0.00496	-0.32681	-0.00751	-2.77499	0.21822	503.444	-0.00558	-7.54372
	0.10964	463.246	-0.00493	-0.32285	-0.0073	-2.91797	0.21872	504.614	-0.00523	-7.75477
	0.10989	464.789	-0.00431	-0.76104	-0.00738	-2.84074	0.21922	505.805	-0.00553	-7.51792
	0.11014	466.42	-0.00452	-0.64812	-0.00718	-2.99319	0.21972	507.448	-0.00548	-7.50587
	0.11038	467.405	-0.00482	-0.43002	-0.00744	-2.80988	0.22022	508.491	-0.00545	-7.48363
	0.11064	469.553	-0.00463	-0.54257	-0.00756	-2.68446	0.22073	510.024	-0.00558	-7.33716
	0.11089	470.211	-0.0047	-0.4761	-0.00756	-2.60401	0.22122	510.932	-0.00501	-7.71725
	0.11113	472.182	-0.00485	-0.32478	-0.00727	-2.75037	0.22173	512.861	-0.005	-7.71036
	0.11138	473.253	-0.00442	-0.59705	-0.00712	-2.84099	0.22222	514.255	-0.00531	-7.46094
	0.11163	474.819	-0.00491	-0.22055	-0.00709	-2.87667	0.22272	515.444	-0.00553	-7.24758
	0.11188	475.45	-0.00494	-0.14641	-0.00688	-2.99834	0.22323	516.307	-0.00518	-7.43379
	0.11213	477.796	-0.00465	-0.27471	-0.00722	-2.73963	0.22373	517.582	-0.00485	-7.63671
	0.11238	479.807	-0.00484	-0.08284	-0.00727	-2.66811	0.22422	519.399	-0.00503	-7.47961
	0.11262	481.24	-0.00471	-0.11713	-0.00681	-2.96244	0.22473	520.527	-0.00511	-7.3933
	0.11289	482.591	-0.00429	-0.36413	-0.0072	-2.67457	0.22523	521.714	-0.00514	-7.3222
	0.11312	483.303	-0.00486	0.0757	-0.00731	-2.52544	0.22572	523.279	-0.00477	-7.54264
	0.11339	485.11	-0.00416	-0.36293	-0.00742	-2.3697	0.22622	524.285	-0.00507	-7.29795
	0.11362	485.8	-0.0041	-0.38954	-0.00726	-2.35144	0.22673	525.925	-0.00487	-7.38846
	0.11387	487.85	-0.00364	-0.73259	-0.00712	-2.37693	0.22722	527.433	-0.00497	-7.27421
	0.11411	489.234	-0.00394	-0.54884	-0.00682	-2.55356	0.22773	528.368	-0.00504	-7.17546
	0.11439	491.127	-0.00394	-0.57945	-0.00655	-2.72532	0.22822	529.826	-0.00502	-7.11887
	0.11462	491.858	-0.00375	-0.73907	-0.00684	-2.51603	0.22872	531.194	-0.00504	-7.01791
	0.11487	493.669	-0.00391	-0.61243	-0.0069	-2.43715	0.22922	532.646	-0.00493	-7.04085
	0.11513	495.447	-0.00381	-0.70272	-0.00649	-2.68453	0.22973	533.961	-0.0048	-7.06035
	0.11536	496.605	-0.00398	-0.57187	-0.00632	-2.80583	0.23022	535.025	-0.00482	-6.98565
	0.11562	498.443	-0.00408	-0.4727	-0.00618	-2.93296	0.23073	536.698	-0.00471	-7.00231
	0.11586	499.755	-0.00363	-0.7735	-0.00644	-2.78592	0.23122	538.038	-0.00484	-6.84524
	0.11612	501.438	-0.00417	-0.37639	-0.00656	-2.67545	0.23172	539.106	-0.00467	-6.90319
	0.11637	502.546	-0.00437	-0.17738	-0.00671	-2.53908	0.23223	540.847	-0.0047	-6.82145
	0.1166	503.518	-0.0041	-0.28406	-0.00654	-2.6	0.23272	541.99	-0.00428	-7.07456
	0.11686	504.532	-0.00419	-0.14877	-0.00615	-2.84752	0.23321	543.22	-0.00476	-6.6806
	0.1171	507.867	-0.0042	-0.06331	-0.00657	-2.5559	0.23373	544.481	-0.00458	-6.72312
	0.11737	508.269	-0.00399	-0.12298	-0.0059	-2.97818	0.23423	546.079	-0.00462	-6.62714
	0.1176	509.619	-0.00402	-0.04376	-0.00648	-2.58668	0.23473	547.084	-0.00441	-6.70896
	0.11786	511.33	-0.0042	0.1501	-0.00629	-2.6746	0.23522	548.334	-0.0044	-6.66742
	0.1181	513.768	-0.00364	-0.16116	-0.00606	-2.81972	0.23572	550.109	-0.00447	-6.54424
	0.11836	513.984	-0.00307	-0.55403	-0.00621	-2.70101	0.23623	550.779	-0.00416	-6.71832
	0.1186	516.109	-0.00321	-0.4833	-0.00644	-2.50533	0.23673	551.84	-0.00395	-6.82971
	0.11886	516.857	-0.00285	-0.77648	-0.00649	-2.39036	0.23723	554.039	-0.00399	-6.77122
	0.11908	519.376	-0.00294	-0.77593	-0.0062	-2.49701	0.23772	554.925	-0.00447	-6.37819
	0.11935	521.901	-0.00319	-0.63964	-0.00658	-2.16248	0.23822	556.241	-0.00416	-6.52499
	0.11959	522.698	-0.00304	-0.74957	-0.00595	-2.52927	0.23872	557.398	-0.00408	-6.53438
	0.11985	523.432	-0.003	-0.79236	-0.00576	-2.64412	0.23924	559.439	-0.00423	-6.39011
	0.12009	525.242	-0.00341	-0.50561	-0.00648	-2.09284	0.23973	560.335	-0.00398	-6.48274
	0.12034	526.679	-0.00379	-0.16486	-0.00608	-2.28149	0.24023	561.586	-0.004	-6.43037
	0.12059	527.176	-0.00332	-0.43364	-0.00575	-2.4659	0.24073	563.102	-0.00416	-6.25226
	0.12084	529.328	-0.00349	-0.26417	-0.00576	-2.4422	0.24122	564.17	-0.004	-6.29755
	0.1211	531.085	-0.00313	-0.46676	-0.0055	-2.60525	0.24174	565.441	-0.00396	-6.25048
	0.12135	532.3	-0.00286	-0.63803	-0.00529	-2.77415	0.24222	567.161	-0.00396	-6.18733
	0.12158	533.404	-0.00318	-0.41165	-0.00545	-2.71581	0.24274	568.673	-0.00385	-6.20046
	0.12183	534.488	-0.00286	-0.61067	-0.00535	-2.7964	0.24323	570.297	-0.00395	-6.05337
	0.12209	536.89	-0.00348	-0.15571	-0.00541	-2.77106	0.24374	571.084	-0.00402	-5.92579
	0.12233	536.584	-0.00299	-0.42449	-0.00528	-2.88599	0.24424	572.677	-0.004	-5.85618
	0.12256	539.065	-0.00288	-0.48338	-0.00529	-2.881	0.24472	574.003	-0.00373	-5.96307
	0.12283	541.992	-0.00269	-0.61399	-0.00583	-2.50093	0.24523	575.418	-0.00373	-5.89441
	0.12308	541.651	-0.00305	-0.3338	-0.00543	-2.7113	0.24573	576.786	-0.00384	-5.74316
	0.12332	543.912	-0.00316	-0.19637	-0.0058	-2.40856	0.24624	577.546	-0.00368	-5.77867
	0.12357	545.504	-0.00288	-0.34848	-0.00553	-2.51538	0.24672	579.669	-0.00362	-5.74747
	0.12384	546.886	-0.00302	-0.18614	-0.00536	-2.60446	0.24724	580.875	-0.00382	-5.53227
	0.12407	547.377	-0.00266	-0.41609	-0.00545	-2.51201	0.24773	582.215	-0.00355	-5.63022
	0.12434	549.452	-0.00252	-0.48756	-0.00536	-2.51649	0.24823	582.972	-0.00375	-5.4009
	0.12456	551.113	-0.00238	-0.58562	-0.00546	-2.39086	0.24873	584.889	-0.00372	-5.32815
	0.12481	554.192	-0.00255	-0.45155	-0.00546	-2.33218	0.24923	585.475	-0.0036	-5.32853
	0.12506	554.581	-0.002	-0.84878	-0.00548	-2.23592	0.24973	587.013	-0.00356	-5.26257
	0.12534	554.558	-0.00249	-0.52062	-0.00524	-2.34578	0.25023	588.591	-0.00363	-5.11841
	0.12555	557.44	-0.0026	-0.42901	-0.00503	-2.44734	0.25074	590.33	-0.00351	-5.11103
	0.12583	559.084	-0.00241	-0.53105	-0.00511	-2.37356	0.25123	592.001	-0.00337	-5.12718
	0.12607	560.072	-0.00277	-0.21959	-0.00484	-2.54059	0.25173	592.639	-0.00367	-4.82144
	0.12633	560.598	-0.00276	-0.14686	-0.00479	-2.57328	0.25223	594.121	-0.00341	-4.90498
	0.12655	563.411	-0.00274	-0.10067	-0.00474	-2.61044	0.25274	595.006	-0.00356	-4.68323
	0.12681	564.7	-0.00278	0.00916	-0.00462	-2.69998	0.25323	596.715	-0.00314	-4.88909
	0.12707	565.285	-0.00217	-0.37146	-0.00518	-2.29046	0.25374	598.023	-0.0031	-4.85536
	0.1273	567.469	-0.00228	-0.26317	-0.00441	-2.79263	0.25424	599.028	-0.00299	-4.86747
	0.12757	569.592	-0.00231	-0.21129	-0.00487	-2.5004	0.25474	600.782	-0.00314	-4.68776
	0.1278	570.676	-0.0022	-0.25321	-0.00416	-2.98276	0.25524	602.006	-0.00325	-4.50541
	0.12806	571.581	-0.00186	-0.48858	-0.00467	-2.6702	0.25573	603.55	-0.00302	-4.58397
	0.1283	573.474	-0.00209	-0.2941	-0.00462	-2.69525	0.25624	604.409	-0.00291	-4.59434
	0.12855	575.205	-0.00198	-0.3495	-0.00483	-2.519	0.25673	605.892	-0.00296	-4.48305
	0.1288	577.058	-0.00217	-0.19748	-0.0043	-2.8545	0.25724	607.02	-0.00306	-4.32219
	0.12905	577.719	-0.00203	-0.25488	-0.00484	-2.45404	0.25773	608.882	-0.00317	-4.14249
	0.12931	580.259	-0.00191	-0.30894	-0.0047	-2.50353	0.25824	610.253	-0.00289	-4.23035
	0.12955	580.715	-0.00195	-0.26167	-0.00498	-2.24631	0.25874	611.422	-0.00284	-4.18428
	0.12979	582.08	-0.00203	-0.15674	-0.00431	-2.636	0.25924	612.621	-0.00313	-3.87831
	0.13004	584.545	-0.00225	0.06471	-0.0049	-2.14579	0.25974	614.199	-0.00295	-3.89265
	0.1303	584.832	-0.00196	-0.06568	-0.00417	-2.60246	0.26024	615.821	-0.00299	-3.73949
	0.13055	586.613	-0.0017	-0.20945	-0.00416	-2.62119	0.26073	617.292	-0.00309	-3.54991
	0.13079	588.211	-0.00178	-0.12597	-0.00405	-2.70678	0.26124	618.682	-0.00309	-3.42697
	0.13105	589.045	-0.00146	-0.32634	-0.00394	-2.78518	0.26174	619.652	-0.00283	-3.48884
	0.13129	591.639	-0.00153	-0.27815	-0.00422	-2.60064	0.26224	621.271	-0.00243	-3.67147
	0.13153	593.058	-0.0015	-0.28091	-0.00427	-2.54398	0.26273	622.76	-0.00244	-3.60383
	0.13179	594.029	-0.00173	-0.09383	-0.00391	-2.76892	0.26323	623.572	-0.00231	-3.62659
	0.13203	595.43	-0.00137	-0.30087	-0.00406	-2.68359	0.26374	625.066	-0.00238	-3.50093
	0.13227	598.149	-0.0021	0.26223	-0.00426	-2.48793	0.26423	626.8	-0.00266	-3.22659
	0.13254	599.12	-0.00204	0.3134	-0.00448	-2.28779	0.26474	628.03	-0.00236	-3.33393
	0.13279	600.295	-0.00186	0.29091	-0.00409	-2.48125	0.26524	628.857	-0.00245	-3.17965
	0.13304	602.401	-0.00209	0.56356	-0.0043	-2.25862	0.26574	630.65	-0.00254	-3.01415
	0.13328	603.086	-0.00198	0.59482	-0.00389	-2.47293	0.26624	631.948	-0.00253	-2.90771
	0.13355	603.74	-0.00148	0.3368	-0.00382	-2.50937	0.26674	633.531	-0.00237	-2.90939
	0.13377	609.587	-0.00155	0.46081	-0.00346	-2.76631	0.26724	634.67	-0.00249	-2.70751
	0.13402	607.785	-0.00116	0.22121	-0.00355	-2.74655	0.26774	635.9	-0.0021	-2.89192
	0.13428	607.919	-0.00115	0.22329	-0.0034	-2.86209	0.26824	637.061	-0.00228	-2.66385
	0.13452	609.968	-0.000970376	0.11967	-0.00364	-2.70795	0.26873	638.789	-0.00243	-2.44431
	0.13477	613.053	-0.00107	0.21305	-0.00391	-2.49286	0.26924	640.493	-0.00235	-2.3857
	0.13503	613.81	-0.00084324	0.05318	-0.00364	-2.64536	0.26974	641.039	-0.00228	-2.31032
	0.13528	615.844	-0.000894825	0.1006	-0.00394	-2.39478	0.27025	643.02	-0.00217	-2.28515
	0.13552	617.007	-0.00105	0.22464	-0.00397	-2.2893	0.27075	644.244	-0.00225	-2.12331
	0.13577	619.265	-0.00111	0.30614	-0.0036	-2.45177	0.27125	645.851	-0.00205	-2.15318
	0.13602	619.9	-0.00107	0.32383	-0.00376	-2.31854	0.27174	647.485	-0.00205	-2.04686
	0.13625	622.096	-0.00143	0.64287	-0.00343	-2.49529	0.27225	648.004	-0.00203	-1.95639
	0.13653	623.155	-0.0016	0.88233	-0.00331	-2.55139	0.27275	650.012	-0.00207	-1.79182
	0.13676	624.027	-0.00146	0.89875	-0.00343	-2.43772	0.27324	651.281	-0.00191	-1.79758
	0.13703	624.666	-0.00133	0.92702	-0.00364	-2.26558	0.27374	651.932	-0.00185	-1.73559
	0.13726	628.238	-0.00158	1.22541	-0.00369	-2.16699	0.27424	653.802	-0.00173	-1.73156
	0.13751	629.369	-0.00128	1.13411	-0.00327	-2.41095	0.27474	655.461	-0.00158	-1.74839
	0.13776	630.636	-0.00129	1.24379	-0.00343	-2.24769	0.27524	656.631	-0.0018	-1.48938
	0.138	631.493	-0.00114	1.24116	-0.00348	-2.14933	0.27574	657.851	-0.00168	-1.4811
	0.13826	633.117	-0.000930202	1.17736	-0.00326	-2.23663	0.27624	658.992	-0.00179	-1.28958
	0.13851	635.343	-0.000940282	1.27507	-0.00299	-2.41115	0.27674	660.757	-0.00181	-1.1481
	0.13877	636.28	-0.000706843	1.18185	-0.00309	-2.32124	0.27725	662.132	-0.00188	-0.97007
	0.13901	636.562	-0.000412747	1.01093	-0.003	-2.37135	0.27774	663.384	-0.00204	-0.70979
	0.13924	640.571	-0.000179764	0.84643	-0.00335	-2.07082	0.27824	665.091	-0.00207	-0.53245
	0.13952	640.677	-0.000382786	1.00731	-0.00311	-2.16892	0.27875	666.244	-0.00169	-0.66451
	0.13976	642.946	-0.000552554	1.15772	-0.00325	-2.02407	0.27925	667.758	-0.00165	-0.54925
	0.14	645.444	-0.000365309	1.08023	-0.00279	-2.29224	0.27974	668.681	-0.00168	-0.39501
	0.14023	645.73	-0.000651267	1.33616	-0.00287	-2.22361	0.28025	670.535	-0.00167	-0.25975
	0.14052	646.508	-0.000868683	1.56752	-0.0031	-2.0026	0.28074	671.695	-0.00184	0.01173
	0.14074	648.668	-0.000764532	1.60019	-0.00283	-2.15662	0.28125	673.071	-0.00142	-0.13612
	0.14098	650.173	-0.000919982	1.82456	-0.00268	-2.22958	0.28175	674.473	-0.00152	0.06849
	0.14127	653.1	-0.00103	2.04417	-0.00273	-2.16453	0.28224	675.654	-0.0015	0.189
	0.14149	652.036	-0.00080117	2.02464	-0.00279	-2.10163	0.28274	677.021	-0.00143	0.2765
	0.14176	653.634	-0.000881209	2.21287	-0.0031	-1.81428	0.28324	678.486	-0.00106	0.12804
	0.14198	656.115	-0.000874953	2.3459	-0.00314	-1.69053	0.28375	679.543	-0.00122	0.35606
	0.14224	656.841	-0.000928581	2.54135	-0.00315	-1.55732	0.28426	681.515	-0.000919324	0.24209
	0.14251	659.029	-0.000767898	2.581	-0.00282	-1.66962	0.28474	682.491	-0.00102	0.41892
	0.14274	657.985	-0.000362967	2.41774	-0.00287	-1.57101	0.28524	683.805	-0.00105	0.54899
	0.14298	661.145	-0.000272504	2.43457	-0.00262	-1.66118	0.28575	684.929	-0.00128	0.80719
	0.14325	664.086	0.000318339	2.05728	-0.00234	-1.79951	0.28624	686.901	-0.000964613	0.70634
	0.14347	663.834	9.2965e-05	2.24183	-0.0026	-1.6035	0.28675	688.002	-0.000815526	0.72212
	0.14375	666.541	-7.683e-06	2.35157	-0.00243	-1.6626	0.28725	689.354	-0.00119	1.10489
	0.14398	667.421	6.6026e-05	2.3623	-0.0025	-1.56495	0.28775	690.965	-0.00119	1.25144
	0.14424	669.534	-0.000435581	2.79435	-0.00249	-1.51185	0.28825	691.931	-0.00148	1.63262
	0.14447	669.963	2.8683e-05	2.56705	-0.00269	-1.30232	0.28875	693.436	-0.00149	1.83837
	0.14474	670.891	-0.000395992	2.978	-0.00255	-1.31346	0.28925	694.863	-0.00104	1.70331
	0.14496	674.306	-6.5729e-05	2.86685	-0.00293	-0.91103	0.28975	696.063	-0.00102	1.84197
	0.14523	674.081	-0.000594025	3.36091	-0.00254	-1.06229	0.29025	697.411	-0.00111	2.0644
	0.14547	676.249	-0.000641828	3.57639	-0.00231	-1.13159	0.29075	699.486	-0.000956943	2.12725
	0.14573	679.18	-0.000730315	3.8358	-0.00218	-1.17203	0.29125	700.495	-0.000747015	2.12544
	0.14597	679.381	-0.000336558	3.73874	-0.00236	-0.96524	0.29175	702.066	-0.00080292	2.28831
	0.14621	682.895	-0.000257537	3.8252	-0.00255	-0.7164	0.29225	703.43	-0.000760412	2.40544
	0.14645	684.199	-0.000215397	3.94699	-0.00258	-0.5739	0.29275	704.342	-0.000887177	2.63504
	0.14673	685.04	-0.000172755	4.06484	-0.0023	-0.67939	0.29325	706.381	-0.00068658	2.64184
	0.14696	684.803	0.000220161	3.93156	-0.00232	-0.57968	0.29375	707.945	-0.000594434	2.73357
	0.14722	687.324	0.000224914	4.0378	-0.00225	-0.53354	0.29426	708.791	-0.000479072	2.78003
	0.14747	688.568	0.000317856	4.05539	-0.00261	-0.15548	0.29475	709.959	-0.00048714	2.9239
	0.14772	691.378	0.000584355	3.93544	-0.00221	-0.29146	0.29526	711.381	-0.000582752	3.12635
	0.14796	691.749	0.000323869	4.2063	-0.00214	-0.22102	0.29575	712.812	-0.00051192	3.22339
	0.14823	693.296	0.000540236	4.13802	-0.00198	-0.24136	0.29625	714.529	-0.000700945	3.51933
	0.14846	695.334	0.00059217	4.19966	-0.00198	-0.16698	0.29675	715.613	-0.0005221	3.57809
	0.14869	696.101	0.000428854	4.38405	-0.00199	-0.06187	0.29724	717.212	-0.000549975	3.75517
	0.14896	699.454	0.000347027	4.56138	-0.00202	0.04977	0.29775	718.353	-0.00045704	3.8459
	0.14921	700.307	-1.9497e-05	4.95549	-0.00196	0.12318	0.29824	720.032	-0.000781712	4.23018
	0.14945	701.983	7.8294e-05	5.06412	-0.00183	0.12183	0.29876	721.466	-0.000692408	4.36913
	0.14971	701.292	-0.000299286	5.52885	-0.00164	0.07513	0.29925	722.807	-0.000402272	4.3551
	0.14997	704.186	1.7034e-05	5.51702	-0.00172	0.19695	0.29976	723.875	-0.000335618	4.47848
	0.1502	706.164	9.03e-06	5.71183	-0.00217	0.60464	0.30025	725.087	-0.000240758	4.56477
	0.15045	707.362	0.000123724	5.82705	-0.00197	0.61803	0.30075	726.154	-0.000289001	4.76033
	0.15069	710.581	2.4298e-05	6.09131	-0.00201	0.79585	0.30125	727.995	-0.000361681	4.98497
	0.15096	710.378	0.00029636	6.09869	-0.00182	0.79254	0.30176	729.664	-0.000159819	5.01796
	0.15119	710.177	0.000315371	6.23159	-0.00203	1.09205	0.30225	730.751	-0.000297737	5.28822
	0.15145	713.419	0.000439916	6.3061	-0.00204	1.26577	0.30276	732.946	-0.000253681	5.44511
	0.15169	715.452	0.000636023	6.32102	-0.00226	1.59127	0.30325	733.815	-0.000124805	5.53142
	0.15194	717.368	0.00101	6.19003	-0.00166	1.34886	0.30376	735.146	-0.000206437	5.74618
	0.15219	717.699	0.000873363	6.40082	-0.00183	1.60094	0.30425	736.326	-0.000161172	5.90259
	0.15244	719.333	0.000939392	6.46768	-0.00149	1.49984	0.30476	738.341	-0.000214561	6.12903
	0.15269	721.508	0.00131	6.3066	-0.00136	1.50855	0.30525	738.855	0.000277852	5.96635
	0.15295	723.236	0.001	6.59968	-0.00151	1.71784	0.30576	740.453	0.000285633	6.10511
	0.1532	727.374	0.000966898	6.7487	-0.00129	1.67666	0.30625	742.091	-0.000105094	6.5498
	0.15343	726.312	0.000805652	6.99317	-0.00134	1.80814	0.30677	743.569	-2.782e-05	6.68435
	0.15369	727.4	0.0004406	7.43225	-0.00137	1.94967	0.30725	744.627	1.5172e-05	6.84563
	0.15392	732.008	0.000536593	7.57927	-0.00134	2.03166	0.30776	746.115	-3.8576e-05	7.08412
	0.15419	730.764	0.000515991	7.80333	-0.00134	2.16339	0.30825	747.109	-4.0858e-05	7.30364
	0.15442	731.48	0.000599367	7.96623	-0.0016	2.48605	0.30876	749.008	0.000224642	7.30454
	0.15469	733.134	0.000311858	8.35434	-0.00119	2.34025	0.30926	749.903	0.000269266	7.45052
	0.15494	735.541	0.000679655	8.3278	-0.00125	2.50845	0.30976	751.588	0.000217359	7.66391
	0.15518	737.116	0.000917874	8.35979	-0.00119	2.58338	0.31025	753.029	0.000463523	7.67369
	0.15543	738.52	0.000895801	8.56802	-0.00136	2.83852	0.31076	754.144	0.000345328	7.93757
	0.15568	740.259	0.00137	8.40037	-0.00139	3.03296	0.31126	755.308	0.000586627	7.93776
	0.15593	740.585	0.00116	8.66583	-0.00145	3.26638	0.31175	757.391	0.00047126	8.19005
	0.15618	742.534	0.00148	8.59844	-0.00122	3.28365	0.31226	758.696	0.000430931	8.40582
	0.15642	743.934	0.0014	8.78192	-0.00147	3.61539	0.31275	760.048	0.000502218	8.53667
	0.15668	745.042	0.00154	8.81919	-0.00106	3.49786	0.31326	761.023	0.000737122	8.5647
	0.15691	747.549	0.00168	8.83467	-0.00098126	3.57641	0.31376	762.649	0.000974592	8.54207
	0.15716	749.467	0.00185	8.81102	-0.0012	3.87768	0.31427	764.379	0.00103	8.61915
	0.15743	751.073	0.0017	9.01943	-0.00102	3.92704	0.31476	765.357	0.000932146	8.82773
	0.15767	753.318	0.00141	9.3529	-0.000792493	3.91531	0.31526	766.967	0.000758483	9.10697
	0.15791	753.24	0.00124	9.63932	-0.000762226	4.02096	0.31576	768.592	0.000593691	9.41442
	0.15814	754.839	0.00138	9.70827	-0.000994405	4.30864	0.31626	769.806	0.000759212	9.49996
	0.15842	757.506	0.000901365	10.2452	-0.000669027	4.23581	0.31676	771.318	0.000913726	9.58369
	0.15866	759.568	0.00106	10.3858	-0.000753323	4.41937	0.31726	772.791	0.000700743	9.90883
	0.15892	760.318	0.000744672	10.851	-0.000624165	4.48434	0.31776	773.981	0.000618297	10.1664
	0.15915	761.67	0.00113	10.861	-0.000494207	4.49606	0.31826	775.223	0.000553157	10.4521
	0.15941	763.837	0.00126	11.0109	-0.00046284	4.59307	0.31876	776.826	0.000660071	10.6191
	0.15965	764.945	0.00136	11.1535	-0.000607902	4.8088	0.31926	778.051	0.000646786	10.8568
	0.1599	767.076	0.00157	11.2152	-0.000614059	4.97001	0.31976	779.598	0.000751203	10.9947
	0.16016	767.925	0.00155	11.4174	-0.000594945	5.09926	0.32026	781.36	0.000905325	11.1033
	0.16041	769.416	0.00168	11.5004	-0.00054363	5.23934	0.32076	782.382	0.000760662	11.4296
	0.16065	771.208	0.00205	11.41	-0.000656269	5.44381	0.32126	783.264	0.000965664	11.5237
	0.16091	773.9	0.00189	11.6553	-0.000388688	5.42263	0.32176	785.44	0.00126	11.5082
	0.16115	773.626	0.00214	11.6276	-0.000869213	5.9188	0.32226	786.44	0.00123	11.7122
	0.1614	776.453	0.00194	11.9168	-0.000803992	6.089	0.32276	787.797	0.00148	11.7198
	0.16165	777.838	0.00165	12.3133	-0.000564821	6.14355	0.32326	789.263	0.00144	11.919
	0.16191	777.826	0.00168	12.5136	-0.00017606	6.04733	0.32376	790.471	0.0013	12.1894
	0.16215	778.2	0.00167	12.7352	-0.000316154	6.26701	0.32426	792.135	0.00133	12.3524
	0.1624	779.134	0.00184	12.8405	9.2667e-05	6.1226	0.32476	793.243	0.00156	12.3644
	0.16264	778.95	0.0017	13.1466	1.8956e-05	6.27683	0.32527	795.031	0.00171	12.4303
	0.16289	786.797	0.00179	13.328	8.7298e-05	6.3417	0.32576	795.935	0.00159	12.6688
	0.16314	789.172	0.00168	13.6186	-0.000165488	6.64032	0.32627	797.815	0.00146	12.9439
	0.1634	786.805	0.00171	13.8424	-0.000264383	6.87547	0.32676	799.132	0.00118	13.3578
	0.16361	789.285	0.00187	13.9576	8.605e-06	6.85259	0.32726	800.744	0.00147	13.4008
	0.1639	797.126	0.00206	14.0646	-9.8158e-05	7.06882	0.32777	802.061	0.00154	13.5502
	0.16413	795.512	0.00181	14.4448	4.7081e-05	7.15146	0.32827	803.598	0.00149	13.8002
	0.16437	799.736	0.0019	14.6425	-4.1513e-05	7.35362	0.32877	804.705	0.00153	13.9822
	0.16463	798.538	0.0024	14.5035	0.000242433	7.29032	0.32926	806.129	0.00144	14.2637
	0.16489	799.852	0.00236	14.7231	0.000262678	7.40003	0.32977	807.598	0.0017	14.2951
	0.16514	795.123	0.00266	14.6665	0.000259885	7.53125	0.33027	808.887	0.00177	14.4452
	0.16536	799.822	0.0024	15.0397	9.2194e-05	7.78974	0.33076	810.519	0.00168	14.7099
	0.16564	801.318	0.00252	15.1183	0.000308829	7.81295	0.33126	811.839	0.00159	14.9963
	0.16588	799.231	0.00257	15.2628	0.000477961	7.83145	0.33177	813.725	0.00157	15.2491
	0.16614	802.463	0.00232	15.63	0.000283807	8.07054	0.33227	814.818	0.00195	15.2044
	0.16639	808.692	0.00255	15.6623	2.5438e-05	8.44263	0.33277	815.968	0.00185	15.49
	0.16663	809.011	0.00264	15.8115	0.000179679	8.53982	0.33327	817.765	0.00221	15.4509
	0.16688	807.919	0.00246	16.1371	0.000321428	8.64135	0.33377	818.779	0.00248	15.3974
	0.16711	813.893	0.0021	16.625	0.000407009	8.73979	0.33426	820.638	0.00226	15.699
	0.16737	813.972	0.00207	16.9265	0.000579863	8.78167	0.33477	822.106	0.00225	15.8799
	0.16761	822.356	0.00207	17.2243	0.000376688	9.06957	0.33527	822.822	0.00208	16.1928
	0.16788	820.158	0.00235	17.3026	0.000503837	9.16535	0.33577	824.75	0.00225	16.2659
	0.16812	819.865	0.00238	17.5164	0.000723402	9.16923	0.33627	825.667	0.0022	16.4999
	0.16836	820.039	0.00232	17.8145	0.000918713	9.16485	0.33677	827.833	0.00225	16.6825
	0.16861	822.962	0.00247	17.9749	0.000716972	9.41242	0.33726	829.681	0.0022	16.9221
	0.16886	825.287	0.00289	17.9268	0.000553103	9.68027	0.33778	830.236	0.00207	17.2384
	0.16911	827.246	0.00312	17.9565	0.000810009	9.65107	0.33827	831.55	0.00197	17.5494
	0.16937	824.678	0.003	18.2258	0.000870425	9.75948	0.33877	833.101	0.00237	17.5168
	0.1696	835.619	0.00328	18.2019	0.00103	9.78846	0.33926	834.557	0.00246	17.6385
	0.16986	832.059	0.00327	18.3644	0.000990067	9.93881	0.33976	836.057	0.00239	17.887
	0.17011	830.427	0.00313	18.6434	0.00112	9.97152	0.34028	837.719	0.00235	18.1332
	0.17035	832.977	0.00326	18.7493	0.000769249	10.3344	0.34077	838.991	0.00246	18.2799
	0.1706	841.864	0.00278	19.279	0.000802417	10.3709	0.34127	840.163	0.00269	18.3356
	0.17085	838.698	0.00274	19.5515	0.000695157	10.5522	0.34177	841.327	0.00257	18.6131
	0.17112	837.807	0.00302	19.6203	0.000757382	10.6256	0.34227	843.254	0.0025	18.8856
	0.17135	841.693	0.00282	20.0069	0.000567153	10.8418	0.34277	844.806	0.00271	18.9655
	0.17159	843.902	0.00292	20.2013	0.000461661	11.0479	0.34328	845.735	0.00265	19.206
	0.17185	843.801	0.00289	20.5012	0.00062262	11.0782	0.34377	847.433	0.00307	19.1228
	0.17209	847.842	0.00306	20.6346	0.000654604	11.17	0.34428	849.155	0.00301	19.3144
	0.17235	848.636	0.00312	20.8494	0.000806657	11.1762	0.34477	850.175	0.00319	19.3459
	0.1726	852.535	0.003	21.181	0.000939301	11.1682	0.34527	851.718	0.0028	19.8038
	0.17285	852.444	0.00322	21.2711	0.001	11.2481	0.34577	853.213	0.00294	19.9152
	0.17307	856.353	0.00334	21.4366	0.00114	11.2492	0.34628	854.643	0.00294	20.1185
	0.17334	862.761	0.00337	21.6279	0.00113	11.3396	0.34677	855.566	0.00288	20.3911
	0.17359	854.27	0.00354	21.7471	0.000775807	11.7005	0.34728	857.256	0.00292	20.5898
	0.17382	863.792	0.00349	21.987	0.00146	11.3274	0.34777	858.681	0.00287	20.8595
	0.1741	860.926	0.00337	22.3226	0.00145	11.3806	0.34827	859.999	0.00263	21.2776
	0.17433	865.652	0.00339	22.5613	0.00137	11.4901	0.34878	861.606	0.00282	21.4072
	0.17458	867.961	0.0034	22.8153	0.00141	11.5246	0.34928	863.054	0.00275	21.7004
	0.17484	867.76	0.00347	23.0098	0.00121	11.745	0.34976	863.928	0.00296	21.8187
	0.17507	873.011	0.00368	23.1092	0.00128	11.801	0.35027	865.589	0.00316	21.9165
	0.17532	874.261	0.00362	23.3647	0.00146	11.7652	0.35077	867.441	0.00328	22.0465
	0.17557	873.733	0.00371	23.5429	0.0014	11.8633	0.35127	868.545	0.00313	22.3211
	0.17581	873.373	0.00313	24.1497	0.00122	12.0885	0.35178	869.931	0.003	22.5386
	0.17607	878.28	0.0032	24.2582	0.00111	12.2669	0.35228	871.47	0.00348	22.3314
	0.17632	877.795	0.00373	24.0374	0.00141	12.1836	0.35277	873.307	0.0034	22.4633
	0.17657	882.015	0.00366	24.2263	0.00125	12.3678	0.35327	874.452	0.00353	22.4986
	0.17682	878.442	0.00347	24.4846	0.0018	12.1052	0.35378	875.794	0.00362	22.5297
	0.17706	887.105	0.00322	24.8097	0.00144	12.4186	0.35427	877.03	0.00355	22.6766
	0.17731	885.083	0.00352	24.7742	0.00125	12.6352	0.35479	878.627	0.00344	22.8351
	0.17756	889.793	0.0034	25.0033	0.00155	12.523	0.35528	880.34	0.00335	23.0294
	0.17781	887.604	0.00319	25.3202	0.00164	12.5834	0.35578	881.047	0.00328	23.1999
	0.17805	890.763	0.00351	25.2558	0.00145	12.7815	0.35627	883.034	0.00345	23.199
	0.1783	895.196	0.00335	25.5177	0.0019	12.6016	0.35678	884.062	0.00341	23.3279
	0.17854	895.903	0.00367	25.4407	0.00164	12.8083	0.35727	885.718	0.00339	23.474
	0.17882	898.746	0.00337	25.8068	0.00176	12.8344	0.35778	886.978	0.0038	23.2982
	0.17906	901.999	0.004	25.5143	0.00166	12.9874	0.35827	888.422	0.00354	23.5857
	0.17929	903.663	0.00378	25.8071	0.00107	13.5175	0.35876	890.797	0.00342	23.775
	0.17956	904.788	0.00423	25.6334	0.00185	13.0884	0.35928	891.444	0.00327	24.0088
	0.1798	907.224	0.00424	25.7454	0.00149	13.4035	0.35977	892.89	0.00329	24.1558
	0.18004	908.096	0.0037	26.2376	0.00217	13.0684	0.36028	894.299	0.00347	24.1524
	0.18029	909.653	0.00465	25.7178	0.00146	13.6504	0.36078	895.528	0.00372	24.1084
	0.18053	914.386	0.00432	26.0356	0.00145	13.7631	0.36128	896.825	0.00359	24.3175
	0.1808	915.088	0.00444	26.056	0.00188	13.5705	0.36178	898.375	0.0032	24.7218
	0.18104	917.752	0.00425	26.3014	0.00157	13.8651	0.36227	900.016	0.00365	24.553
	0.18129	922.04	0.00429	26.3934	0.00207	13.6398	0.36278	901.065	0.00371	24.64
	0.18154	921.335	0.0038	26.8745	0.00129	14.2597	0.36328	902.807	0.00357	24.8542
	0.18178	926.405	0.00386	26.9777	0.00127	14.407	0.36378	904.689	0.00364	24.945
	0.18204	926.633	0.00454	26.648	0.00149	14.4113	0.36427	905.969	0.00369	25.0316
	0.18228	930.181	0.00405	27.1214	0.00158	14.4995	0.36478	907.108	0.00352	25.2826
	0.18252	929.449	0.00449	26.9211	0.00155	14.6359	0.36529	908.379	0.00364	25.3177
	0.18277	933.536	0.00416	27.2629	0.00159	14.7341	0.36577	909.837	0.00356	25.4996
	0.18303	933.746	0.00421	27.3856	0.00172	14.7903	0.36628	911.304	0.00426	25.1526
	0.18327	935.791	0.00396	27.6938	0.00187	14.8137	0.36678	912.856	0.00396	25.4645
	0.18353	940.386	0.004	27.8278	0.00192	14.8862	0.36728	914.239	0.0039	25.6165
	0.18377	941.221	0.00379	28.1357	0.00162	15.2216	0.36778	915.445	0.00395	25.7007
	0.18402	940.137	0.00395	28.2239	0.00189	15.1559	0.36828	917.377	0.00413	25.7068
	0.18425	946.421	0.00379	28.5037	0.00188	15.2659	0.36879	918.574	0.00394	25.9485
	0.18452	943.601	0.00367	28.7787	0.00175	15.5211	0.36928	919.886	0.00377	26.2175
	0.18477	949.504	0.00368	28.9603	0.00155	15.7939	0.36979	921.924	0.00414	26.0677
	0.18502	947.768	0.00395	28.9592	0.00188	15.6958	0.37028	923.268	0.00392	26.3569
	0.18526	950.704	0.00427	28.9286	0.00202	15.7251	0.37078	924.432	0.00392	26.4883
	0.18551	957.904	0.00391	29.3384	0.00225	15.7061	0.37129	925.595	0.00413	26.4767
	0.18575	958.266	0.00436	29.178	0.00216	15.8543	0.37178	927.32	0.00405	26.6642
	0.18601	958.764	0.00385	29.7005	0.00248	15.7279	0.37227	929.071	0.00397	26.8354
	0.18626	965.315	0.00431	29.534	0.00247	15.7925	0.37277	930.371	0.00403	26.9508
	0.18649	967.728	0.00453	29.5492	0.00239	15.9461	0.37329	931.304	0.00393	27.14
	0.18675	969.681	0.00429	29.8582	0.00219	16.1854	0.37379	933.591	0.00436	26.9526
	0.187	971.505	0.00446	29.9205	0.00239	16.1512	0.37429	934.448	0.00464	26.8851
	0.18724	968.761	0.00426	30.1879	0.00237	16.2619	0.37478	936.305	0.00397	27.4602
	0.1875	967.43	0.00461	30.1448	0.00257	16.2108	0.37528	937.184	0.00458	27.1766
	0.18775	977.755	0.00477	30.1685	0.00232	16.5029	0.37578	938.674	0.00414	27.5808
	0.188	977.101	0.00495	30.1854	0.0028	16.2559	0.37628	940.371	0.00461	27.3915
	0.18822	981.094	0.00467	30.5125	0.00248	16.5846	0.37679	941.622	0.00481	27.3557
	0.18848	984.176	0.00515	30.2924	0.00266	16.5428	0.37729	943.047	0.00457	27.62
	0.18874	982.506	0.00502	30.51	0.00244	16.8022	0.37779	944.758	0.00481	27.5572
	0.18898	991.487	0.00506	30.599	0.00281	16.6511	0.37829	945.768	0.00465	27.7871
	0.18924	985.158	0.00455	31.0924	0.00244	16.9958	0.37879	947.994	0.0044	28.0596
	0.18948	992.41	0.00492	31.0003	0.00253	17.0313	0.3793	948.706	0.0048	27.9064
	0.18973	990.391	0.00521	30.9197	0.00241	17.2255	0.37979	950.601	0.00454	28.2047
	0.18998	996.026	0.00479	31.3416	0.00257	17.2718	0.38028	951.245	0.00443	28.3979
	0.19023	1000.6	0.00508	31.2754	0.0019	17.8496	0.38079	953.42	0.00426	28.6602
	0.19048	998.485	0.00557	31.0502	0.00238	17.6478	0.38128	954.728	0.00436	28.7546
	0.19072	996.014	0.00472	31.7476	0.00222	17.9042	0.38178	956.801	0.0044	28.8584
	0.19097	1003.26	0.00504	31.7044	0.00253	17.8608	0.38229	958.334	0.00425	29.1039
	0.19122	1002.16	0.00481	32.0078	0.00202	18.3395	0.38279	958.826	0.00473	28.8906
	0.19148	1008.6	0.00474	32.2052	0.00253	18.1464	0.38328	960.304	0.0046	29.125
	0.19171	1013.06	0.00464	32.4548	0.00268	18.1796	0.38379	962.036	0.0045	29.3109
	0.19198	1004.8	0.00412	33.0132	0.00249	18.4198	0.38429	963.301	0.00462	29.3805
	0.19221	1015.58	0.00401	33.3052	0.0028	18.3065	0.38479	964.983	0.00466	29.4786
	0.19246	1021.52	0.00423	33.3881	0.00274	18.4734	0.38529	966.761	0.00448	29.7544
	0.19271	1020.23	0.00467	33.2975	0.00279	18.5685	0.38579	967.911	0.0044	29.951
	0.19296	1023.33	0.00472	33.4543	0.00264	18.7807	0.38628	969.293	0.00465	29.9398
	0.19321	1025.58	0.00438	33.8561	0.00331	18.4422	0.38678	970.753	0.00488	29.9057
	0.19344	1026.56	0.00469	33.8329	0.00242	19.141	0.38728	972.637	0.00454	30.3049
	0.1937	1027.96	0.00489	33.8928	0.00285	19.0064	0.38779	973.835	0.00455	30.4427
	0.19396	1025.82	0.00484	34.1007	0.00297	19.0251	0.38829	974.411	0.00458	30.5781
	0.1942	1033.64	0.00489	34.2407	0.00267	19.3785	0.38879	976.585	0.00434	30.8914
	0.19445	1037.4	0.00496	34.3799	0.00328	19.0927	0.38929	978.177	0.00528	30.4008
	0.1947	1038.08	0.00464	34.7961	0.00279	19.5097	0.38979	979.618	0.00448	31.0887
	0.19494	1039.45	0.00518	34.6077	0.00298	19.5238	0.39029	980.871	0.00483	30.9949
	0.19519	1039.9	0.00526	34.7166	0.00331	19.4106	0.39079	982.222	0.00509	30.9438
	0.19544	1048.31	0.00559	34.6509	0.00306	19.6801	0.39129	983.329	0.00492	31.2096
	0.19569	1052.12	0.00521	35.0474	0.00299	19.8396	0.39179	985.401	0.00491	31.3394
	0.19592	1053.74	0.00484	35.4965	0.0034	19.6905	0.39228	986.697	0.00513	31.3317
	0.19618	1053.56	0.00573	35.0422	0.00339	19.8076	0.39279	988.645	0.00526	31.3517
	0.19643	1055.8	0.00555	35.2905	0.00317	20.0382	0.39329	989.485	0.00539	31.4133
	0.19668	1059.9	0.0057	35.3191	0.0032	20.1294	0.39379	990.707	0.00504	31.7774
	0.19693	1060.55	0.00586	35.3383	0.00334	20.1512	0.39429	991.842	0.00543	31.6122
	0.19718	1066.11	0.00575	35.5411	0.00327	20.3197	0.39478	993.898	0.00515	31.945
	0.19742	1066.33	0.0055	35.8657	0.00344	20.2868	0.39529	995.421	0.00523	32.029
	0.19767	1072.43	0.00532	36.148	0.00327	20.4894	0.39579	996.604	0.00538	32.0545
	0.19791	1071.94	0.00571	36.0363	0.00347	20.4829	0.39629	998.163	0.00482	32.5779
	0.19818	1073.37	0.00583	36.0999	0.00303	20.8908	0.39679	999.669	0.00521	32.4522
	0.19842	1072.29	0.00546	36.5225	0.0032	20.906	0.39729	1001.62	0.00534	32.5259
	0.19868	1077.06	0.00542	36.7024	0.00341	20.8843	0.3978	1002.91	0.00522	32.7201
	0.19891	1074.25	0.00509	37.125	0.0035	20.9505	0.39829	1004.45	0.00518	32.8951
	0.19916	1074.09	0.00568	36.8942	0.00345	21.1094	0.3988	1005.43	0.00555	32.7462
	0.19942	1084.52	0.00515	37.4479	0.0036	21.0792	0.39929	1007.2	0.00508	33.267
	0.19966	1087.15	0.00507	37.7032	0.00323	21.4721	0.39979	1008.41	0.00541	33.125
	0.19992	1087.89	0.00509	37.9082	0.00334	21.5241	0.4003	1009.88	0.00528	33.389
	0.20015	1093.54	0.00548	37.8111	0.00379	21.3576	0.40079	1011.4	0.00528	33.5207
	0.2004	1093.62	0.00544	38.0219	0.00339	21.7331	0.40129	1012.62	0.00581	33.3335
	0.20066	1096.55	0.0054	38.2518	0.0032	22.0095	0.4018	1014.19	0.00508	33.9249
	0.2009	1098.7	0.0055	38.3776	0.00293	22.347	0.4023	1015.69	0.0057	33.6778
	0.20115	1102.46	0.00564	38.4581	0.00335	22.2318	0.40279	1017.03	0.00532	34.0779
	0.20138	1103.87	0.00538	38.8276	0.00364	22.1753	0.40329	1018.83	0.00565	34.0033
	0.20162	1106.03	0.00555	38.8914	0.00371	22.2645	0.4038	1019.93	0.00566	34.1226
	0.2019	1108.33	0.00561	39.067	0.00359	22.4536	0.4043	1021.42	0.00551	34.3683
	0.20214	1109.83	0.00516	39.5736	0.00345	22.6853	0.40479	1022.72	0.00547	34.5585
	0.20239	1112.1	0.00554	39.5202	0.00359	22.7257	0.4053	1024.39	0.00523	34.8644
	0.20263	1115.13	0.00542	39.8152	0.0036	22.8648	0.4058	1026.02	0.00516	35.079
	0.20289	1115.92	0.0053	40.1088	0.00319	23.2758	0.40629	1027.54	0.00539	35.0929
	0.20312	1119.28	0.00565	40.0754	0.00378	23.0225	0.4068	1028.97	0.00506	35.4955
	0.20339	1122.79	0.00598	40.024	0.00423	22.8175	0.4073	1029.99	0.00557	35.3182
	0.20362	1125.2	0.00629	39.992	0.00409	23.0255	0.4078	1031.37	0.00542	35.5928
	0.20387	1127.24	0.00605	40.3021	0.0034	23.6157	0.40829	1033.37	0.00504	36.0267
	0.20412	1128.1	0.00579	40.6558	0.00367	23.5717	0.4088	1034.34	0.00535	35.9934
	0.20439	1129.57	0.00612	40.6163	0.00369	23.7018	0.4093	1035.9	0.00577	35.9121
	0.20461	1134.2	0.00626	40.6861	0.00433	23.4194	0.4098	1037.38	0.00583	36.0089
	0.20488	1138.41	0.0064	40.7523	0.00382	23.879	0.4103	1038.65	0.00595	36.0667
	0.20512	1139.68	0.00635	40.9453	0.00442	23.5817	0.4108	1040.2	0.00561	36.4423
	0.20536	1140.95	0.00628	41.1546	0.00423	23.7811	0.4113	1042.06	0.00598	36.352
	0.20561	1143.99	0.00648	41.151	0.00433	23.8334	0.41181	1043.18	0.00613	36.3928
	0.20586	1146.6	0.0066	41.2361	0.00401	24.1575	0.4123	1044.43	0.00573	36.8025
	0.2061	1148.94	0.00625	41.6109	0.00374	24.4606	0.41281	1046.24	0.0066	36.3102
	0.20635	1151.92	0.0066	41.5487	0.0042	24.2863	0.41329	1047.53	0.00614	36.7515
	0.20661	1154.41	0.0062	41.9566	0.00445	24.2569	0.4138	1049.04	0.00591	37.0364
	0.20685	1157.66	0.00606	42.2094	0.00412	24.583	0.41429	1050.51	0.00652	36.7533
	0.2071	1159.45	0.0062	42.3102	0.00432	24.5581	0.4148	1052.2	0.00629	37.0268
	0.20736	1160.72	0.00594	42.6898	0.00395	24.9315	0.4153	1053.68	0.00587	37.4832
	0.20759	1164.49	0.00572	43.0499	0.00441	24.7551	0.4158	1054.89	0.00636	37.2556
	0.20784	1164.79	0.0062	42.924	0.00468	24.6956	0.41631	1056.64	0.00644	37.3678
	0.2081	1169.22	0.0061	43.2029	0.00408	25.171	0.4168	1057.82	0.0059	37.8529
	0.20834	1171.61	0.0065	43.1397	0.00436	25.0868	0.41731	1059.14	0.00635	37.7209
	0.20858	1172.82	0.0061	43.5812	0.00427	25.2808	0.41781	1060.88	0.00632	37.8678
	0.20885	1175.96	0.00666	43.3842	0.00484	25.0256	0.4183	1061.95	0.00646	37.9229
	0.20907	1178.9	0.00673	43.5181	0.00424	25.5205	0.41879	1063.43	0.00609	38.3139
	0.20933	1182.24	0.00595	44.2259	0.00467	25.3345	0.4193	1065.25	0.00648	38.1817
	0.20957	1183.68	0.00624	44.2492	0.00473	25.3953	0.4198	1066.64	0.00654	38.2938
	0.20982	1185.41	0.00612	44.5194	0.00415	25.9182	0.42031	1068.27	0.00627	38.6185
	0.21008	1188.41	0.00645	44.5015	0.00459	25.7654	0.4208	1069.88	0.0061	38.8801
	0.21032	1190.83	0.00582	45.1377	0.00447	25.9407	0.42131	1071.11	0.00608	39.0538
	0.21057	1192.64	0.00569	45.4599	0.00443	26.1325	0.42181	1073.62	0.0062	39.1432
	0.21082	1196.46	0.00648	45.1731	0.00434	26.3218	0.42231	1074.2	0.00632	39.2244
	0.21107	1198.65	0.00627	45.5165	0.00485	26.0943	0.4228	1075.87	0.00589	39.6787
	0.21131	1200.77	0.00652	45.5728	0.00469	26.3192	0.42331	1077.44	0.00608	39.7421
	0.21157	1202.97	0.00676	45.5874	0.0046	26.4863	0.42379	1078.95	0.00628	39.7838
	0.2118	1205.58	0.00648	45.9695	0.00447	26.7229	0.42431	1080.15	0.00648	39.8202
	0.21208	1207.48	0.00671	46.0197	0.00455	26.7911	0.4248	1081.77	0.00652	39.9335
	0.21231	1210.57	0.00664	46.267	0.00474	26.805	0.4253	1083.01	0.0065	40.117
	0.21257	1214.58	0.00652	46.5348	0.00428	27.264	0.4258	1083.59	0.0064	40.3413
	0.2128	1215.71	0.00671	46.598	0.00469	27.1427	0.4263	1085.97	0.00631	40.5855
	0.21306	1216.97	0.00672	46.768	0.00487	27.1333	0.4268	1087.69	0.00634	40.7239
	0.2133	1219.49	0.00709	46.694	0.00463	27.4026	0.4273	1088.95	0.00654	40.7668
	0.21355	1222.75	0.00696	46.9596	0.00515	27.1744	0.42781	1090.52	0.00648	40.9499
	0.2138	1224.18	0.00663	47.3584	0.00475	27.5605	0.4283	1091.76	0.00644	41.1555
	0.21404	1226.68	0.00708	47.2547	0.00455	27.8308	0.4288	1093.4	0.00669	41.15
	0.21428	1233.34	0.00708	47.4389	0.00506	27.6279	0.42931	1095.13	0.00629	41.5903
	0.21453	1238.19	0.00677	47.8425	0.00476	27.9625	0.42981	1096.85	0.00687	41.3592
	0.21479	1236.36	0.0073	47.6755	0.00528	27.7179	0.4303	1098.01	0.00695	41.462
	0.21504	1240.23	0.00679	48.1891	0.00496	28.0622	0.4308	1099.38	0.00665	41.8028
	0.21528	1239.28	0.00722	48.0934	0.00497	28.19	0.4313	1100.97	0.00678	41.9021
	0.21554	1242.69	0.007	48.4415	0.00522	28.0998	0.4318	1102.06	0.00717	41.7556
	0.21578	1244.29	0.00718	48.4997	0.00512	28.3062	0.4323	1104.04	0.00725	41.8649
	0.21603	1247.2	0.0069	48.8434	0.00544	28.2111	0.43281	1105.07	0.00652	42.4856
	0.21628	1249.28	0.0074	48.7061	0.00542	28.3259	0.43331	1107	0.00678	42.494
	0.21651	1251.75	0.0072	49.0306	0.00504	28.6867	0.43381	1107.97	0.00718	42.3826
	0.21678	1256.01	0.00694	49.3735	0.00566	28.3844	0.43431	1110.27	0.00706	42.603
	0.21704	1258.74	0.00669	49.765	0.00506	28.8742	0.43481	1111.52	0.0072	42.6565
	0.21726	1260.4	0.00738	49.5314	0.00553	28.6926	0.43531	1112.92	0.00715	42.8284
	0.21752	1263.18	0.00711	49.8983	0.00525	28.9815	0.43582	1114.56	0.00734	42.8088
	0.21777	1266.16	0.00688	50.2653	0.00511	29.1929	0.43631	1115.58	0.00752	42.8258
	0.21801	1267.11	0.00656	50.701	0.00552	29.0531	0.43681	1117.8	0.00716	43.1936
	0.21828	1268.72	0.00658	50.9531	0.0054	29.2406	0.4373	1119.18	0.00745	43.1519
	0.21851	1271.22	0.00701	50.9235	0.00553	29.2772	0.43781	1121.04	0.00733	43.3687
	0.21876	1275.29	0.00698	51.1447	0.00547	29.4077	0.43832	1121.97	0.00766	43.2703
	0.21902	1277.51	0.00707	51.2704	0.00508	29.7902	0.4388	1123.23	0.00769	43.3728
	0.21926	1279.76	0.0069	51.641	0.00514	29.8924	0.43931	1125.09	0.00708	43.9192
	0.2195	1283.18	0.00694	51.8301	0.00544	29.8216	0.43981	1126.67	0.00741	43.8568
	0.21975	1284.57	0.00715	51.9262	0.0051	30.1912	0.44032	1127.65	0.0073	44.0813
	0.22	1288.56	0.00724	52.0797	0.00503	30.4143	0.44081	1129.19	0.00702	44.4396
	0.22024	1290.21	0.00742	52.1681	0.00499	30.6015	0.44131	1130.61	0.00687	44.7329
	0.2205	1294.23	0.00777	52.1404	0.00538	30.5077	0.4418	1131.99	0.00734	44.5916
	0.22074	1294.46	0.00754	52.4767	0.00567	30.4612	0.44231	1133.55	0.00739	44.7125
	0.221	1296.02	0.00788	52.4083	0.00552	30.6796	0.44281	1135.13	0.00761	44.6933
	0.22123	1299.14	0.00769	52.7306	0.00578	30.6356	0.44332	1136.78	0.00735	45.005
	0.22149	1302.99	0.00748	53.0481	0.00543	30.9918	0.44381	1138.22	0.00701	45.4034
	0.22173	1302.21	0.00737	53.3297	0.00568	30.9537	0.44432	1139.73	0.0075	45.2687
	0.22196	1308.15	0.00766	53.3329	0.00599	30.8563	0.44481	1141.86	0.00699	45.776
	0.22223	1308.83	0.00754	53.6173	0.00578	31.1031	0.44531	1143.27	0.00731	45.7617
	0.22248	1311.37	0.00784	53.6021	0.00592	31.1158	0.44581	1145	0.00723	45.9647
	0.22274	1311.53	0.00795	53.725	0.00579	31.3324	0.44631	1145.92	0.00726	46.1554
	0.22298	1317.94	0.00781	53.9913	0.0061	31.2445	0.44682	1146.81	0.00748	46.1742
	0.22323	1321.81	0.00797	54.0866	0.0059	31.4714	0.44732	1149.14	0.00692	46.7658
	0.22348	1321.52	0.00804	54.2137	0.00546	31.9119	0.44782	1150.55	0.00768	46.416
	0.22372	1324.65	0.00779	54.5702	0.00593	31.7364	0.44831	1152.07	0.00756	46.6829
	0.22396	1326.12	0.00783	54.7437	0.00601	31.7898	0.44881	1153.28	0.00772	46.7208
	0.22422	1329.3	0.008	54.8256	0.0057	32.1151	0.44931	1154.97	0.00783	46.8096
	0.22448	1331.54	0.00798	55.0243	0.00592	32.1055	0.44981	1156.31	0.00764	47.0893
	0.2247	1334.67	0.00806	55.1501	0.0061	32.1009	0.45032	1157.72	0.0078	47.1408
	0.22497	1342.07	0.00817	55.2757	0.00592	32.3575	0.45082	1158.86	0.00806	47.0998
	0.2252	1337.07	0.00778	55.7033	0.00554	32.7237	0.4513	1161.33	0.00816	47.1772
	0.22544	1340.33	0.00797	55.7858	0.00616	32.4911	0.45182	1162.88	0.00836	47.1516
	0.22571	1345.82	0.00784	56.086	0.00571	32.9138	0.45231	1163.82	0.00812	47.4374
	0.22595	1346.74	0.0081	56.0892	0.00605	32.8505	0.45281	1165.52	0.00819	47.5471
	0.22621	1348.52	0.0077	56.5837	0.00627	32.8365	0.45332	1166.57	0.00796	47.8513
	0.22644	1347.52	0.00771	56.8206	0.00609	33.0573	0.45382	1168.16	0.00782	48.0922
	0.2267	1356.07	0.00774	57.0145	0.00638	32.9856	0.45431	1170.01	0.00844	47.8211
	0.22694	1358.72	0.00793	57.129	0.0068	32.809	0.45482	1171.5	0.00776	48.4243
	0.2272	1361.8	0.00807	57.2448	0.006	33.4352	0.45532	1172.87	0.00804	48.4175
	0.22744	1363.05	0.00798	57.5332	0.00635	33.3209	0.45581	1174.37	0.00811	48.5176
	0.22769	1364.11	0.00795	57.7709	0.00625	33.515	0.45632	1175.85	0.00818	48.6316
	0.22794	1365.08	0.00781	58.0946	0.00643	33.5294	0.45682	1177.99	0.00789	48.9904
	0.22819	1368.77	0.00814	58.0685	0.0064	33.6653	0.45732	1178.92	0.00807	49.0415
	0.22842	1371.64	0.00813	58.3239	0.00621	33.92	0.45782	1180.78	0.00833	48.9891
	0.22868	1374.46	0.00777	58.7708	0.0062	34.0591	0.45832	1182.06	0.00851	49.0125
	0.22893	1376.18	0.00827	58.6689	0.00648	34.0039	0.45883	1183.65	0.00818	49.3561
	0.22917	1378.8	0.00819	58.9353	0.00652	34.0853	0.45931	1184.88	0.00829	49.4553
	0.22942	1382.25	0.00829	59.0925	0.00614	34.4547	0.45982	1186.47	0.00833	49.5763
	0.22967	1385.83	0.00846	59.1883	0.00583	34.838	0.46031	1188.12	0.00813	49.8899
	0.22992	1387.29	0.00843	59.4001	0.00618	34.7491	0.46082	1189.47	0.00828	49.9447
	0.23017	1388.58	0.0081	59.84	0.0063	34.8351	0.46131	1190.59	0.00868	49.8243
	0.23042	1390.8	0.009	59.425	0.00658	34.7887	0.46182	1192.53	0.00839	50.1725
	0.23066	1395.13	0.00848	59.9753	0.00596	35.3515	0.46232	1194.09	0.00819	50.4788
	0.23092	1395.22	0.00888	59.8715	0.00638	35.2343	0.46282	1195.95	0.0084	50.4958
	0.23116	1400.22	0.00872	60.1441	0.00666	35.2047	0.46332	1197.08	0.00881	50.3775
	0.23139	1402.7	0.00869	60.3478	0.00635	35.5633	0.46382	1198.08	0.00878	50.5273
[truncated: 34,955 more rows]

## Sheet: Figure 5c
Figure 5c
[truncated: 2,620 more rows]
